# Supplementary material for: Diversity of nasal microbiota and its interaction with surface microbiota among residents in healthcare institutes
Source: Sci Rep. 2019 Apr 16;9:6175. doi: 10.1038/s41598-019-42548-5 (PMC6467918; doi:10.1038/s41598-019-42548-5)
Supplement: Supplementary file 1 — Supplementary Dataset 1 [file 41598_2019_42548_MOESM1_ESM.xlsx]

## Sheet: Figure S1
Figure S1. Bacteria community at genus level in all samples.

## Sheet: Figure S2
Figure S2. Boxplot of the proportion of abundance of Dysgonomonas and Corynebacterium in samples from different healthcare institutes. Figure S2. Boxplot of the proportion of abundance of Dysgonomonas and Corynebacterium in samples from different healthcare institutes.

## Sheet: Figure S3
Figure S3. Boxplot of the Shannon index value surface and nasal samples from the three health care institutes

## Sheet: Figure S4
Figure S4. Boxplot of proportion of relatively abundant taxa in the nasal samples of the hospitalised and nonhospitalised groups

## Sheet: Figure S5
Figure S5. The geographic location map of the three healthcare institutes.

## Sheet: Table S1
Table S1. Fifteen core microbiomes with median relative abundance in among samples
	Relative abundance (median) (%)
Taxonomy	Sur_NH	Sur_NC	Sur_SC	Nasal_NH	Nasal_NC	Nasal_SC
Corynebacterium	0.00626	0.00887	0.10115	0.20607	0.14286	0.536
Dysgonomonas	0.59348	0.3503	0.00566	0.01659	0.01488	0.00311
Staphylococcus	0.00618	0.00797	0.04098	0.03544	0.00828	0.01965
Streptococcus	0.00145	0.00596	0.0104	0.0246	0.04065	0.01307
Neisseria	0.00137	0.00125	0.00273	0.00896	0.1446	0.00163
Acinetobacter	0.0155	0.00961	0.01848	0.00043	0.00187	0.00129
unclassified genera into Bacillales	0.00076	0.00268	0.03079	0.00051	8e-05	0.00072
unclassified genera into Enterobacteriaceae	0.00726	0.00639	0.00378	0.00249	0.00243	0.00092
Pseudomonas	0	0	0	9e-05	0.00234	0.00345
Propionibacterium	0.01471	0.00701	0.00209	0.00778	0.00395	0.00118
Lactobacillus	0	0	0	0.00029	0	0.01253
unclassified genera into Xanthomonadaceae	0.00023	0.00064	0.00112	0.00626	0.01159	0.00037
Proteus	0	0	0.00012	0	0	0
unclassified genera into Neisseriaceae	0.00861	0.01057	0.00578	0.00067	0.00099	0.00806
Rothia	0.00027	0.00072	0.00224	0.0003	0.00033	0.00037

## Sheet: Table S2
Table S2. Demographic characteristics of the participants in hospitalized group and non-hospitalized group
	Hospitalized	Non-hospitalized
	group (N=55)	group ( N=33)
male	30	4
age (mean ± SD)	79.8 ± 10.2	73 ± 9.2
History
smoking	0	0
pneumococcal vaccine	37	20
influenza vaccine	55	27
Underlying Diseases
chronic obstructive lung disease	41	16
cerebral vascular accident	41	18
diabetes mellitus	39	18
intra-cerebral hemorrhage	9	0
respiratory failure	28	19
hypertension	34	23
colo-rectal cancer	2	2
parkinsonism	7	1
seizure	5	0
chronic lung disease	11	1
hyperlipidemia	2	2
chronic renal failure	4	0
vertigo	4	0
gastrointestinal bleeding	12	3
cardiovascular disease	32	6
renal disease	2	0
atrial fibrillation	2	0
psychiatric disease	0	1
dementia	23	12
malnutrition	39	21
ileus by history	12	2
fasciitis	0	1
gout	0	1
previous fracture event	4	2
adrenal insufficiency	2	1
benign prostate hypertrophy	16	4
Health condition
length of stay at acute care	3.5 ± 6.1	-
institutes (days, mean ± SD)
body mass index (mean ± SD)	23.5 ± 7.1	24.5 ± 8.1
patient-generated subjective global assessment (mean ± SD)	7.2± 1.7	-

## Sheet: Table S3
Table S3. Summary of the parameters measured within the three healthcare-associated institutes
Institute/Bed capacity	Location	Ventilation type	CO2 (ppm)	Temperature (℃)	Relative humidity (%)	Rate of (‰)c	Cleaning strategies
				Mean [Min-Max]
NH a /99	Urban area	Central conditioner	769 [568-935]	23 [22-24]	56 [49-66]	3.13	TC,DC
NC b/49	Urban area	Central conditioner	849 [567-1538]	24 [21-26]	65 [56-75]	NA	TC
SC b/49	Rural area	Natural	553 [458-818]	27 [20-30]	71 [58-81]	NA	TC
a Acute-care hospital; b Long-term care facility; c Per 1000 patient-days
Abbreviation: DC: Daily cleaning ; HAI: healthcare associated infection; TC: Terminal cleaning.
Notes: The terminal disinfection and daily cleaning procedure followed the description of Chen et al.2

## Sheet: Supp File 1
Supplementary File 1. Proportion of read counts of operational taxonomic units (OTU) at the genus level in surface samples and nasal samples.
Taxonomy	S_NH1	S_NH2	S_NH3	S_NH4	S_NH5	S_NH6	S_NH7	S_NH8	S_NH9	S_NH10	S_NH11	S_NH12	S_NH13	S_NH14	S_NH15	S_NH16	S_NH17	S_NH18	S_NH19	S_NH20	S_NH21	S_NH22	S_NH23	S_NH24	S_NH25	S_NH26	S_NH27	S_NH28	S_NC1	S_NC2	S_NC3	S_NC4	S_NC5	S_NC6	S_NC7	S_NC8	S_NC9	S_NC10	S_NC11	S_NC12	S_NC13	S_NC14	S_NC15	S_NC16	S_NC17	S_NC18	S_NC19	S_NC20	S_NC21
k__Bacteria;p__Actinobacteria;c__Actinobacteria;o__Actinomycetales;f__Corynebacteriaceae;g__Corynebacterium	0.00333477	0.00386313	0.0118735	0.00673409	0.00450274	0.00135181	0.0110044	0.000966931	0.00205167	0.000221852	0.0116304	0.0126129	0.0195725	0.103721	0.501201	0.0145985	0.00579097	0.00502614	0.00701307	0.0129379	0.000486618	0.00437079	0.108247	0.0171807	0.003885	0.0138985	0.00502581	0.00516517	0.0913569	0.00886991	0.00684225	0.00786611	0.0412335	0.0269325	0.0151738	0.000917371	0.00200803	0.000934252	0.00520386	0.0545159	0.00228727	0.0550924	0.0489352	0.0974212	0.068087	0.00426015	0.00511654	0.00768859	0.0536094
k__Bacteria;p__Bacteroidetes;c__Bacteroidia;o__Bacteroidales;f__Porphyromonadaceae;g__Dysgonomonas	0.745482	0.323338	0.819043	0.400379	0.708027	0.662917	0.588845	0.773932	0.737576	0.00321686	0.347431	0.273223	0.667353	0.430889	0.245689	0.842524	0.776634	0.59811	0.413134	0.569999	0.0942417	0.656043	0.437573	0.325758	0.645299	0.637248	0.577017	0.713994	0.618547	0.658344	0.608429	0.542259	0.577424	0.303531	0.22132	0.350305	0.568273	0.723111	0.704614	0.610762	0.233588	0.638637	0	0.00119389	0.00224604	0.00170406	0	0	0
k__Bacteria;p__Firmicutes;c__Bacilli;o__Bacillales;f__Staphylococcaceae;g__Staphylococcus	0.00731497	0.00423105	0.00127752	0.00150978	0.00176194	0.00189897	0.00787571	0.000386772	0.000569909	5.54631e-05	0.00549799	0.110193	0.00686754	0.0471651	0.0926654	0.0104792	0.00330913	0.00723764	0.0122729	0.00817771	0.000324412	0.0010927	0.0582773	0.00757576	0.001554	0.00694927	0.00108666	0.0493694	0.0122159	0.00328515	0.000812322	0.00217573	0.0239595	0.042513	0.0101095	0.00163816	0.00334672	0.000700689	0.000321888	0.0076972	0.00109965	0.0079739	0.0464369	0.175024	0.0356157	0.0056802	0.0108828	0.0192416	0.059222
k__Bacteria;p__Firmicutes;c__Bacilli;o__Lactobacillales;f__Streptococcaceae;g__Streptococcus	0.000215146	0.000858474	0.0024799	0.000551189	0.0018794	0.00027358	0.00151041	0.000580159	0.000645897	0.000110926	0.00190315	0.00357934	0.00163104	0.000889237	0.00316525	0.00101178	9.19202e-05	0.00482509	0.000637552	0.0103747	0.0506083	0.000303527	0.00793198	0.00297619	0.011655	0.00138985	0.00162999	0.00132132	0.008341	0.00344941	0.0013747	0.00686192	0.00166171	0.000226535	0.00154796	0.000524212	0.00133869	0.00303632	0.00756438	0.00218911	0.00116563	0.00761145	0.0366023	0.0276982	0.0448566	0.00596421	0.174328	0.225545	0.0677376
k__Bacteria;p__Proteobacteria;c__Betaproteobacteria;o__Neisseriales;f__Neisseriaceae;g__Neisseria	0.00129088	0.00226883	0	0.000671012	0.000587314	0.000305766	0.00528644	0.0013537	0.000645897	5.54631e-05	0.00169169	0.00502812	0.00437806	0.000782528	0.0014189	0.00021681	9.19202e-05	0.00593084	0	0.0107409	0.566504	0.00139622	0.015332	0.00229978	0.003885	0	0.00108666	0.00396396	0.00124787	0.00246386	0.00059362	0.001841	0.00108204	0.000327217	0.000535097	0.00117948	0	0.000175172	0.00101931	0.00571994	0.000131958	0.0057992	0.0271642	0.00787966	0.0184175	0	0.0452367	0.2437	0.0290304
k__Bacteria;p__Proteobacteria;c__Gammaproteobacteria;o__Pseudomonadales;f__Moraxellaceae;g__Acinetobacter	0.0102194	0.0153912	0.0135267	0.012917	0.014722	0.0323951	0.0479016	0.0108296	0.0178951	0.000277316	0.401988	0.465229	0.0329642	0.304048	0.00556647	0.00411939	0.0217851	0.0168878	0.141536	0.0125717	0.00210868	0.0156013	0.0322207	0.00960498	0.00777001	0.0430855	0.0142624	0.0204204	0.00755287	0.00574901	0.0110601	0.0214226	0.066391	0.00156057	0.00961263	0.00707686	0.0160643	0.00951769	0.0194206	0.0258456	0.00437661	0.018485	0.0691597	0.0095511	0.00205352	0.0619142	0.0016243	0.00507206	0.0425779
k__Bacteria;p__Firmicutes;c__Bacilli;o__Bacillales;Other;Other	0.00129088	0.000183959	0.000751484	0.00103048	3.91543e-05	0.00043451	0.000863092	0	0.000607903	0	0	0.00588035	0.000171689	0.0141922	0.0154988	0.00354123	0.000367681	0.0013068	0.000637552	0.00122055	0.000324412	0.000546349	0.00524887	0.00094697	0.000777001	0.00138985	0.000407498	0.0012012	0.00663339	0.0011498	0.000312432	0.00267782	0.011516	0.247754	0.0380492	6.55265e-05	0	0	0	0.00204788	0.000329895	0.00743023	0.0104295	0.34957	0.00763653	0.000852031	0.00414196	0.00189196	0.00987033
k__Bacteria;p__Proteobacteria;c__Gammaproteobacteria;o__Enterobacteriales;f__Enterobacteriaceae;g__	0.0266781	0.277655	0.00278049	0.207367	0.00794832	0.0467661	0.016183	0.00657513	0.00163374	0.458569	0.0169169	0.0026419	0.00515066	0.00377036	0.00851343	0.00050589	0.00284953	0.0246281	0.0175327	0.00451605	0.000892133	0.00534207	0.0040051	0.00838745	0.0337995	0.00416956	0.114779	0.00468468	0.00321818	0.000985545	0.00153092	0.0102092	0.0103374	0.000528581	0.0176391	0.034598	0.00468541	0.00075908	0.0216738	0.0289528	0.00552024	0.0275462	0.00519491	0.000477555	0.0123211	0.00681625	0.0156745	0.00382417	0.00638668
k__Bacteria;p__Proteobacteria;c__Gammaproteobacteria;o__Pseudomonadales;f__Pseudomonadaceae;g__Pseudomonas	0.0128012	0.0113441	0.0105959	0.0069977	0.0241973	0.0289834	0.0288057	0.0214659	0.0334347	0.00366057	0.0194544	0.00818135	0.032535	0.00750516	0.0014189	0.00260172	0.0141557	0.0124648	0.0160982	0.0152569	0.0154096	0.0315668	0.0186096	0.00351732	0.00815851	0.028492	0.0161641	0.00732733	0.0201629	0.0096912	0.00962289	0.0599163	0.0157476	0.00173677	0.0142947	0.00701134	0.0348059	0.0178092	0.0148605	0.0158887	0.00340892	0.00525553	0.00622596	0.000477555	0.000128345	0.00198807	0.00048729	0.000483053	0.000387072
k__Bacteria;p__Actinobacteria;c__Actinobacteria;o__Actinomycetales;f__Propionibacteriaceae;g__Propionibacterium	0.0060241	0.0112215	0.00774029	0.0158646	0.0120204	0.00408761	0.0194196	0.00464127	0.0099924	5.54631e-05	0.00697822	0.00178967	0.00557988	0.00661592	0.0111329	0.00758835	0.00523945	0.0136711	0.0245457	0.0281948	0.00162206	0.00947004	0.0100597	0.0194805	0.017094	0.0111188	0.0066558	0.00516517	0.010574	0.0156045	0.01131	0.0306276	0.0368667	0.00485791	0.00668871	0.00301422	0.0555556	0.00543034	0.00675966	0.0180778	0.0025072	0.00924248	0.0526629	0.0374881	0.323943	0.00170406	0.00255827	0.00233476	0.14612
k__Bacteria;p__Firmicutes;c__Bacilli;o__Lactobacillales;f__Lactobacillaceae;g__Lactobacillus	0	0.000429237	0.000526039	0.000215683	0	0.000901205	0.000431546	0	0	0	0.000634384	0.000426112	0.0203451	0	0.000327439	0	0.000735362	0	0.00079694	0.00451605	8.1103e-05	0	0.00101692	0.000135281	0	0	0.00122249	0.00108108	0.000197031	0.00755585	0.000156216	0.000334728	0.00152645	0	0.000248438	6.55265e-05	0	0.000175172	0.000751073	0	0.000197937	0.0007249	0.0467938	0.0124164	0.00648142	0.000852031	0.00998944	0.00813139	0.0354171
k__Bacteria;p__Proteobacteria;c__Gammaproteobacteria;o__Xanthomonadales;f__Xanthomonadaceae;g__	0.0072074	0.00392445	0.0104456	0.0121262	0.00861394	0.0149182	0.0112202	0.0104429	0.0193769	0	0.0167054	0.00306801	0.00532235	0.00341467	0.00185549	0.00614295	0.00946778	0.00834339	0.00812879	0.0148908	0.000486618	0.0128088	0.00636748	0.0179924	0.0190365	0.0180681	0.00679163	0.0204204	0.0164193	0.0096912	0.00893555	0.00251046	0.0120377	0.0611644	0.0956103	0.0125156	0.0174029	0.00642298	0.0135193	0.0182897	0.13706	0.00815513	0.00115002	0.0124164	0.00192517	0	4.06075e-05	0	0
k__Bacteria;p__Proteobacteria;c__Gammaproteobacteria;o__Enterobacteriales;f__Enterobacteriaceae;g__Proteus	0.0072074	0.0797155	0.00390772	0.0549751	0.00536413	0.00560035	0.0103571	0.00599497	0.00140578	0.161675	0.00549799	0.00170445	0.00566572	0.00177847	0.00251037	0.00065043	0.00340105	0.00633293	0.00637552	0.00305139	0.000324412	0.00613125	0.00252666	0.0014881	0.0104895	0.00208478	0.041429	0.00348348	0.00426901	0.00164258	0.00187459	0.0117155	0.00544885	0.000151023	0.00634472	0.0114671	0.00468541	0.00350345	0.0104614	0.00903891	0.00114364	0.00833635	7.93116e-05	0	0.00449207	0	0	0	0
k__Bacteria;p__Proteobacteria;c__Betaproteobacteria;o__Neisseriales;f__Neisseriaceae;g__	0.00150602	0	0.000826633	0.0004074	0.00646045	0.0025105	0.000647319	0.000580159	0.00205167	0	0.00169169	0.000170445	0.000171689	0.00248986	0.00436586	0.00086724	0.00211416	0.000301568	0.00302837	0.00158672	0	0	0.000837003	0.00094697	0.00621601	0.0138985	0	0.000840841	0.00137922	0.00213535	0.00143719	0.00117155	0.00119798	0.00113267	0.000687981	0.00019658	0.000669344	0.00227724	0.00241416	0.0055787	0.00237524	0.000906125	0.00456042	0.002149	0.00924084	0	0.00848696	0.000442798	0.0102574
k__Bacteria;p__Actinobacteria;c__Actinobacteria;o__Actinomycetales;f__Micrococcaceae;g__Rothia	0.000645439	0.000183959	0	0.000215683	0.000469851	0.000241394	0.000755206	0	0.000417933	0	0	8.52224e-05	0.00686754	0.000106708	0.000654879	0	0.00018384	0.000100523	0	0.00122055	0.0178427	0.000910581	0.000344188	0.000135281	0.003108	0	0.000135833	0.00012012	0.00091948	0	9.37295e-05	0.000167364	0.000289833	5.03411e-05	0.000535097	6.55265e-05	0	0	0.00214592	0.000918014	4.3986e-05	0.000543675	0.00317246	0	0.00237438	0	0.00613173	0.00322035	0.00348365
k__Bacteria;p__Fusobacteria;c__Fusobacteriia;o__Fusobacteriales;f__Fusobacteriaceae;g__Fusobacterium	0	0.000306598	0.000751484	0.000335506	0.00027408	0.000112651	0.00269716	0.000193386	0.000151976	0	0	0.000681779	0	7.11389e-05	0.000764025	0.00043362	0	0.000402091	0.000159388	0.00207494	0.0134631	6.07054e-05	0.000375478	0.000270563	0.0003885	0	0	0	0.00111651	0.000164258	0.000781079	0.000502092	0.000637632	0	0.000879087	0.00019658	0	0	0.000107296	0.000423699	0.000241923	0.00271838	0.0187968	0.00286533	0.0264391	0	0.0168115	0.13445	0.00309657
k__Bacteria;p__Proteobacteria;c__Gammaproteobacteria;o__Enterobacteriales;f__Enterobacteriaceae;g__Morganella	0.0132315	0.18494	0.00368227	0.157376	0.0107283	0.0167045	0.0274032	0.0141172	0.0105623	0.349196	0.00697822	0.00673257	0.012104	0.00345024	0.00742196	0.00296307	0.00615865	0.0184962	0.0124323	0.0113512	0.000892133	0.0186973	0.0062345	0.00662879	0.0524476	0.0125087	0.0638413	0.00600601	0.0168133	0.00509198	0.00353048	0.0274477	0.0108204	0.0012837	0.0313987	0.0295525	0.0100402	0.00689011	0.0276288	0.0232328	0.00541028	0.0226531	0	0	0.0118719	0	0	0.000120763	0
k__Bacteria;p__Bacteroidetes;c__Bacteroidia;o__Bacteroidales;f__Prevotellaceae;g__Prevotella	0	0.000490557	0	0.000431365	0.00105717	0.000128744	0.00151041	0	0.00117781	0	0	0.000511335	0.00171689	0.000284556	0.00392927	0	0.000275761	0.000804182	0.00079694	0.002197	0	0	0.00122813	0.000676407	0	0	0	0	0.000197031	0.000164258	0.000468647	0.000334728	0.000966109	0.000201364	0.000936419	6.55265e-05	0.00200803	0.000233563	0.000697425	0.00148295	0.000109965	0.00326205	0.00880358	0	0.0181608	0.000852031	0.0126289	0.000603816	0.00890265
k__Bacteria;p__Firmicutes;c__Clostridia;o__Clostridiales;f__Veillonellaceae;g__Veillonella	0.000107573	0.000429237	0	0.000335506	3.91543e-05	3.21859e-05	0	0.000193386	0.000417933	0	0.000634384	0.000170445	0	0	0.000654879	0.0007227	0	0.000703659	0	0.00134261	0.00316302	6.07054e-05	0.000125159	0.000135281	0.002331	0.000694927	0.000950829	0	0	0	0.000531134	0.00133891	0.000231866	0	0.000248438	0	0	5.83908e-05	0.000482833	0.000635548	0.000109965	0.00706778	0.0013483	0.002149	0.001861	0	0.236092	0.0657757	0.000774144
k__Bacteria;p__Bacteroidetes;c__Bacteroidia;o__Bacteroidales;f__[Paraprevotellaceae];g__[Prevotella]	0.000107573	0.000122639	0	4.79294e-05	0.000626468	8.04648e-05	0.000539433	0	0	0	0.000634384	0.000426112	0.000343377	0.000142278	0	0.00014454	9.19202e-05	0.000201045	0.00111572	0.00170878	0	0	0.00134546	0.000135281	0.0011655	0	0.000135833	0.00012012	0.00137922	0.000492773	0.00249945	0	7.72887e-05	0.000100682	0.000592428	0.000589739	0.000669344	0	0	7.06165e-05	0	0.00380573	0.0253797	0.00095511	0.003722	0.00028401	0.0027207	0.091619	0
k__Bacteria;p__Proteobacteria;c__Betaproteobacteria;o__Burkholderiales;f__Alcaligenaceae;Other	0.00537866	0.00263674	0.000976929	0.00282784	0.00559906	0.00354045	0.0023735	0.00444788	0.00569909	0	0.00190315	0.00221578	0.00360546	0.00167176	0.00240122	0.00448074	0.00468793	0.00281464	0.00366592	0.00476016	0	0.0045529	0.00356704	0.00229978	0.00582751	0.00972898	0.00203749	0.00432432	0.00249573	0.00640604	0.00428031	0.00334728	0.0078448	0.00120819	0.0017964	0.00137606	0.00535475	0.00519678	0.002897	0.00536685	0.00184741	0.00525553	0.00515525	0.000716332	0.00077007	0.00227208	0	0	0.00212889
k__Bacteria;p__Bacteroidetes;c__Bacteroidia;o__Bacteroidales;f__Bacteroidaceae;g__Bacteroides	0	0	0	2.39647e-05	0	3.21859e-05	0	0	0	0.00183028	0	0.00034089	8.58443e-05	0	0.000218293	0	0	0	0	0	0	6.07054e-05	0.00044588	0	0	0	0.000135833	0	0	0	6.24863e-05	0.000167364	0.000656954	0.000125853	3.82212e-05	6.55265e-05	0	0.000116782	0.000536481	0	0.000131958	0	3.96558e-05	0.00119389	0.00051338	0.00028401	0.00966458	0.00342162	0.000193536
k__Bacteria;p__Proteobacteria;c__Alphaproteobacteria;o__Sphingomonadales;f__Sphingomonadaceae;g__Sphingomonas	0.00365749	0.00649988	0.00323138	0.00867523	0.00963195	0.00860973	0.0208221	0.00483465	0.0137918	0	0.0126877	0.00247145	0.00472144	0.00234758	0.0014189	0.00137313	0.00606673	0.008846	0.024227	0.0173319	0.000324412	0.0118376	0.00591378	0.1204	0.013209	0.00486449	0.0120891	0.0036036	0.00453172	0.00410644	0.0244634	0.00987448	0.0116706	0.0771728	0.159057	0.159229	0.0160643	0.00601425	0.0124464	0.0143351	0.13805	0.00743023	0.0518698	0.0119389	0.00391452	0.0204487	0.00064972	0.000161018	0.0179988
k__Bacteria;p__Bacteroidetes;c__Bacteroidia;o__Bacteroidales;f__Porphyromonadaceae;g__Porphyromonas	0.000968158	0	0	0.000215683	0	0	0.000107887	0	0	0	0	8.52224e-05	8.58443e-05	0.000924806	0	0	0	0	0.00111572	0.000732332	0.0053528	0.000121411	0.000484993	0.000135281	0.000777001	0	0.000271665	0	0.000788126	0	0.000718593	0.00133891	0.000251188	0.000100682	0.00259904	0	0	0.000175172	0.000107296	0.000494315	0	0.0028996	0.00325177	0.00143266	0.080344	0.00028401	0.00101519	0.000523307	0.00309657
k__Bacteria;p__Proteobacteria;c__Gammaproteobacteria;o__Pseudomonadales;f__Moraxellaceae;g__Enhydrobacter	0.000107573	0.000306598	7.51484e-05	0.000143788	0.000900548	0.000225301	0.000539433	0.000386772	0.00113982	0	0.000634384	0.0026419	0.00214611	0.000497973	0.000218293	0	9.19202e-05	0.00100523	0.0310807	0.00390577	0.000486618	0.0167547	0.00241714	0.000135281	0	0.00138985	0.00108666	0.000960961	0.000328386	0.00065703	6.24863e-05	0.0023431	0.000908142	0.00604093	0.000764424	0.00019658	0.00401606	5.83908e-05	0	0.000353082	0.000197937	0	0.00777253	0.00262655	0.00077007	0.00056802	0.0048729	0.00152967	0.0249661
k__Bacteria;p__Proteobacteria;c__Alphaproteobacteria;o__Rhodobacterales;f__Rhodobacteraceae;g__Paracoccus	0.000537866	0.00245278	0.000225445	0.00218079	0	0.00054716	0.00312871	0.000966931	0.00129179	0	0.00444069	0.00102267	0.000944287	0.000889237	0.00174634	0.00086724	0.0013788	0.000402091	0.0199235	0.0032955	0.00081103	0.00315668	0.00249537	0.000405844	0.000777001	0	0.00230916	0.00192192	0.000656771	0.00147832	0.00118724	0.000669456	0.00243459	0.000352387	0.00227416	0.000458686	0.00267738	0.00286115	0.00246781	0.00338959	0.00169346	0.00126858	0.00190348	0.00310411	0.00532632	0	0.00142126	0.000603816	0.0282562
k__Bacteria;p__Bacteroidetes;c__Flavobacteriia;o__Flavobacteriales;f__Flavobacteriaceae;g__Capnocytophaga	0.000107573	0	0	0.000143788	0	3.21859e-05	0	0.000580159	3.79939e-05	0	0	8.52224e-05	0	0	0.000218293	0	9.19202e-05	0	0	0.000122055	0.00462287	0	0.000125159	0	0	0	0	0	0	0.000164258	3.12432e-05	0.000334728	0.000135255	0	5.73318e-05	0.000262106	0	0	0	0.000353082	0.000109965	0.000181225	0.00162589	0.000238777	0.00378618	0	0.0221717	0	0.00406425
k__Bacteria;p__Firmicutes;c__Clostridia;o__Clostridiales;f__[Tissierellaceae];g__Anaerococcus	0	6.13196e-05	7.51484e-05	0.000143788	0	0	0.000215773	0	0	0	0.000211461	0	8.58443e-05	3.55695e-05	0.00152805	0	0	0	0.000318776	0	0	0	0.000250319	0.000135281	0	0	0.000271665	0	6.56771e-05	0.000328515	3.12432e-05	0	0.000115933	0.000276876	3.82212e-05	6.55265e-05	0	0	0	0	0	0.000181225	0	0.00095511	0.0011551	0	0.000121822	0.000241526	0
k__Bacteria;p__Actinobacteria;c__Actinobacteria;o__Actinomycetales;f__Actinomycetaceae;g__Actinomyces	0	0	0	0	0.00140955	1.6093e-05	0	0	0.000645897	0	0	0	0.000858443	0	0.000218293	0	0	0.000703659	0	0.00158672	0.000405515	0	0.000211206	0	0	0	0	0.00012012	0	0.000821288	0	0.00150628	0.000386444	0	0.000114664	0	0	0	0	0	4.3986e-05	0	0.00380696	0.00191022	0.00141179	0	0.00446682	0.000281781	0
k__Bacteria;p__Proteobacteria;c__Betaproteobacteria;o__Burkholderiales;f__Alcaligenaceae;g__Oligella	0	0	0	0	0	0	0.00118675	0	0	0	0	0	0	0	0	0	0	0	0	0	0	0	0.000250319	0	0	0	0	0	0	0	0	0	7.72887e-05	0.000755116	0.000286659	0	0	0	0	0	0	0	0.000634493	0	0	0	0.000243645	0.000120763	0
k__Bacteria;p__Bacteroidetes;c__Flavobacteriia;o__Flavobacteriales;f__[Weeksellaceae];g__	0	0	0	0	0	0	0	0	0	0	0	0	0	0	0	0	0	0	0	0	0	0	0.000563217	0	0	0	0	0	0	0	0	0	0.000135255	0	5.73318e-05	0	0	0	0	0	0	0	0	0	0.000128345	0	4.06075e-05	0	0
k__Bacteria;p__Proteobacteria;c__Gammaproteobacteria;o__Pseudomonadales;f__Moraxellaceae;g__Moraxella	0	0	0	0	0	0	0	0	0	0	0	0	0	0	0	0	0	0	0	0	0	0	0	0	0	0	0	0	0	0	0	0.000167364	0	0	3.82212e-05	0	0	0	0	0	0	0	0.00586906	0	0	0.00056802	0	0	0
k__Bacteria;p__Firmicutes;c__Bacilli;o__Lactobacillales;f__Aerococcaceae;g__Alloiococcus	0	0	0	0	0	0	0	0	0	0	0	0	0	0	0	0	0	0	0	0	0	0	0	0	0	0	0	0	0	0	0	0	0	0	0	0	0	0	0	0	0	0	0	0	0	0	0	0	0
k__Bacteria;p__Proteobacteria;c__Betaproteobacteria;o__Burkholderiales;f__Alcaligenaceae;g__	0	0	0	0	0	0	0	0	0	0	0	0	0	0	0.000109146	0	0	0	0	0	0	0	0.000367656	0.000135281	0	0	0	0.00024024	0	0	0	0	0	0	0	0	0	0	0	0	0	0	0.00138795	0	0	0	4.06075e-05	0	0
k__Bacteria;p__Bacteroidetes;c__[Saprospirae];o__[Saprospirales];f__Chitinophagaceae;g__Sediminibacterium	0.00182874	0.000674516	0.00112723	0.00155771	0.00105717	0.00167367	0.00107887	0.00154709	0.00087386	5.54631e-05	0.00592091	0.00281234	0.00145935	0.00170733	0.000654879	7.227e-05	0.00266569	0.00140732	0.00239082	0.00183083	8.1103e-05	0.00145693	0.00100128	0.352408	0.0042735	0.00138985	0.00271665	0.00324324	0.00262709	0.000985545	0.0271503	0.00301255	0.00554547	0.134285	0.218835	0.295459	0.00200803	0.000175172	0.0069206	0.00783843	0.290528	0.0021747	0.0068208	0.00429799	0.00128345	0.00056802	0	8.05088e-05	0
k__Bacteria;p__Bacteroidetes;c__Flavobacteriia;o__Flavobacteriales;f__[Weeksellaceae];g__Chryseobacterium	0.000753012	6.13196e-05	7.51484e-05	0.0004074	0.000234926	0.000337952	0.000647319	0.000193386	0	0	0.000211461	0.00127834	0.000429221	0.000177847	0.000873172	0.00028908	0.000275761	0	0.00079694	0.00134261	0	0.00078917	0.0270892	0.00771104	0.0019425	0	0.000271665	0.000720721	0.000262709	0.00410644	0.000343675	0.00083682	0.00141052	0.000276876	0.00105108	0	0	0.000350345	5.36481e-05	0.000282466	0.00512437	0.0007249	0.00963636	0.0124164	0.00250273	0.00142005	0.00121822	0.00426697	0.0340623
k__Bacteria;p__Firmicutes;c__Bacilli;o__Lactobacillales;f__Enterococcaceae;g__Enterococcus	0.0401248	0.00619328	0.0276546	0.00853144	0.0284652	0.0278569	0.0190959	0.0203056	0.0317249	0.000110926	0.00697822	0.00945969	0.0334793	0.0117379	0.0127701	0.0454578	0.0352054	0.0187977	0.0111572	0.0291712	0.00137875	0.0332059	0.018813	0.0113636	0.0291375	0.0291869	0.0302907	0.0327928	0.04801	0.0234888	0.0238698	0.0302929	0.0207713	0.00536132	0.00844688	0.0086495	0.0421687	0.0106855	0.0150751	0.00918014	0.00778552	0.0115984	0.00122933	0.000477555	0	0	0.000203037	0	0
k__Bacteria;p__Proteobacteria;c__Alphaproteobacteria;o__Caulobacterales;f__Caulobacteraceae;g__	0.00709983	0.00423105	0.00939355	0.00690184	0.0128426	0.00791773	0.00787571	0.00715529	0.00467325	0	0.00930429	0.00306801	0.00875612	0.0038415	0.00272866	0.0143095	0.00965162	0.00854443	0.0207204	0.013182	0.000973236	0.0177867	0.00628926	0.00554654	0.0128205	0.0104239	0.00896496	0.0133333	0.00958886	0.00952694	0.00677977	0.00820084	0.0114581	0.00294495	0.00609628	0.00910818	0.00803213	0.00537195	0.0152897	0.00720288	0.00525633	0.0141356	0.0182813	0.0164756	0.00981839	0.00312411	0.000690327	0.000201272	0.00309657
k__Bacteria;p__Bacteroidetes;c__Flavobacteriia;o__Flavobacteriales;f__Flavobacteriaceae;g__Myroides	0.000537866	6.13196e-05	0.000225445	0.000527224	0.000665623	0.000531067	0.00204984	0.000966931	0.000417933	0	0.000211461	0.00034089	0.00060091	0.000177847	0.000218293	0.00050589	0.000919202	0.000603136	0.000637552	0.000610277	0	6.07054e-05	0.000242496	0.000270563	0.0011655	0.000694927	0.00122249	0	0.000722448	0.000328515	0.000218702	0.000669456	0.000231866	7.55116e-05	9.5553e-05	0.000262106	0.00267738	0.000875861	0.00026824	0.000494315	0.000461853	0.000543675	0	0	0	0	0	0	0
k__Bacteria;p__Proteobacteria;c__Gammaproteobacteria;o__Enterobacteriales;f__Enterobacteriaceae;g__Serratia	0.000215146	0	0	0.000239647	0.000587314	0.000949484	0.000539433	0.000193386	7.59878e-05	0	0.00105731	0.00034089	0.000515066	0.000213417	0	0	0.000643441	0	0	0.000122055	0	0.000424938	0.000547572	0	0	0	0.000271665	0	0.000197031	0	3.12432e-05	0.000669456	0.000367121	0.000226535	0.0017964	0.000131053	0	0.000116782	0.000160944	0.000353082	0.000989685	0	0	0	0	0	4.06075e-05	0	0
k__Bacteria;p__Proteobacteria;c__Gammaproteobacteria;o__Pasteurellales;f__Pasteurellaceae;g__Haemophilus	0.000215146	0.000183959	7.51484e-05	0	0	3.21859e-05	0	0.000193386	0.000493921	0	0	0.00732913	0.000343377	0	0.000654879	0.00014454	0.00018384	0	0	0.0010985	0.0572587	0	0.0144403	0.000811688	0	0	0	0.00012012	0	0	0	0.000334728	5.79665e-05	0	0.000171995	0	0.000669344	0	0.00026824	0.000918014	0	0.00344328	0.0117381	0.000716332	0	0	0	0	0.000193536
k__Bacteria;p__Tenericutes;c__Mollicutes;o__Mycoplasmatales;f__Mycoplasmataceae;g__Mycoplasma	0	0	0	0	0	0	0	0	0	0	0	0	0	0	0	0	0	0	0	0	0	0	0	0	0	0	0	0	0	0	0	0	0	0	0	0	0	0	0	0	0	0	0	0	0	0	0	0	0
k__Bacteria;p__Actinobacteria;c__Actinobacteria;o__Actinomycetales;f__Brevibacteriaceae;g__Brevibacterium	0	0	0.000375742	2.39647e-05	0	4.82789e-05	0.000431546	0	3.79939e-05	0	0	0.000255667	0.000171689	0.000782528	0.0016372	0	0	0	0	0.000122055	0.000243309	0	0.00150191	0.000270563	0	0	0	0	0.000656771	0	0.000124973	0	0.00027051	2.51705e-05	0.000133774	0	0	0	0	0	0	0.00108735	0.000713804	0.00238777	0.00192517	0.00028401	0.00016243	0.000161018	0.000193536
k__Bacteria;p__Firmicutes;c__Clostridia;o__Clostridiales;f__Ruminococcaceae;g__	0	0	0	0	0	0	0	0	0	0	0	0	0	0	0	0	0	0	0	0	0	0	7.82246e-06	0	0	0	0	0	0	0	0	0	0	0	0	0	0	0	0	0	0	0	0	0	0	0	0	0	0.000193536
k__Bacteria;p__Firmicutes;c__Bacilli;o__Bacillales;f__Bacillaceae;g__Anoxybacillus	0.000322719	0.000551876	0	2.39647e-05	7.83085e-05	0.000177022	0.00183407	0.000193386	0	0	0.000211461	0	0.00103013	0	0.000218293	0.00028908	0	0.000402091	0.00223143	0.000122055	0	6.07054e-05	0.00487339	0.000270563	0	0	0	0	0.000722448	0.000328515	0.0867935	0.000669456	0.000714921	0	0.00124219	0.00157264	0.000669344	0.000583908	0.000697425	0.000776781	0.000175944	0.000181225	0.0187572	0.000238777	0.00263107	0.055382	8.1215e-05	0	0
k__Bacteria;p__Proteobacteria;c__Betaproteobacteria;o__Rhodocyclales;f__Rhodocyclaceae;g__Methyloversatilis	0.000215146	0.00324994	0	0.00949003	0.0232576	0.0077729	0.00474701	0.000193386	0.00756079	0	0.00803553	0.00110789	0.00060091	0.000106708	0.00130976	0	0.00450409	0.000402091	0.00510041	0.0250214	8.1103e-05	0.00358162	0.00098563	0.00324675	0.0019425	0.00694927	0.00135833	0.00696697	0.00111651	0.00229961	0.00449902	0.00518828	0.0030529	0.0283924	0.0264682	0.00163816	0.0060241	0	0.002897	0.00247158	0.066045	0.00108735	0.00444145	0	0.000385035	0	0.000203037	8.05088e-05	0
k__Bacteria;p__Proteobacteria;c__Gammaproteobacteria;o__Pseudomonadales;Other;Other	0.000645439	0.00987246	0.000526039	0.00620686	0.00129209	0.00226911	0.000755206	0	3.79939e-05	0.0183028	0.000422922	0.000937447	0.00137351	0.000604681	0.000327439	0.00014454	0.00018384	0.00170889	0.000318776	0.00158672	0.0888078	0.000364232	0.00154102	0.000270563	0.001554	0	0.00230916	0	0.00091948	0.000164258	3.12432e-05	0.00100418	0.000869498	0	0.00122308	0.00117948	0	0.000291954	0.00139485	0.000635548	0.000241923	0.0021747	0.00142761	0.000477555	0.000320862	0	0.00138065	0.000241526	0.000774144
k__Bacteria;p__Proteobacteria;c__Alphaproteobacteria;o__Rhizobiales;f__Rhizobiaceae;g__Agrobacterium	0.00150602	0.00116507	0.00105208	0.00606308	0.00481597	0.00175413	0.00884669	0.00116032	0.00558511	0	0.00359484	0.000852224	0.000515066	0.00064025	0.000436586	0.00014454	0.0018384	0.000904704	0.0634364	0.00964238	0.000243309	0.00327809	0.00118901	0.0021645	0.00543901	0.000694927	0.00135833	0.00504505	0.000525417	0.000164258	0.00481145	0.001841	0.00309155	0.000377558	0.00343991	0.000262106	0.00133869	0.00181011	0.00262876	0.00240096	0.000769755	0.000906125	0.00404489	0.00978988	0.00429956	0.00028401	0.00016243	4.02544e-05	0.0106445
k__Bacteria;p__Proteobacteria;c__Alphaproteobacteria;o__Rhodospirillales;f__Acetobacteraceae;g__Roseomonas	0.000430293	0.000122639	0.000150297	2.39647e-05	0	0	0.00107887	0.00116032	0	0	0	0.000511335	0.00137351	0	0.000109146	0.00209583	0.00367681	0.166365	0.00175327	0.00378372	0.000729927	0.000910581	0.00375478	0	0.003885	0.00347464	0	0	0.000131354	0.000492773	0.000187459	0	0.000367121	0	0	0.000327633	0	0.0228892	0.0026824	0	0.000153951	0.0065241	0	0	0.0011551	0	0.000365467	0.000161018	0.0048384
k__Bacteria;p__TM7;c__TM7-3;o__;f__;g__	0.00344234	0.00165563	0.00511009	0.00371453	0.00693031	0.00444165	0.0039918	0.00657513	0.00528116	0	0.002749	0.000596557	0.00592326	0.00227645	0.000982318	0.0014454	0.00983546	0.00361882	0.00541919	0.00378372	0.000162206	0.00485643	0.00175223	0.00121753	0.0034965	0.0145935	0.00502581	0.00852853	0.00538552	0.00755585	0.00249945	0.0113808	0.00492716	0.00218984	0.00120397	0.00163816	0.0147256	0.00426252	0.00348712	0.00409576	0.00175944	0.00235593	0.00103105	0.000477555	0.0103318	0	0.000527897	4.02544e-05	0.000580608
k__Bacteria;p__Firmicutes;c__Clostridia;o__Clostridiales;f__[Tissierellaceae];g__Parvimonas	0	6.13196e-05	0.000375742	4.79294e-05	0	0	0	0	0	0	0.000211461	0	0	0	0.000218293	0	0	0	0	0	0	0	1.56449e-05	0	0	0	0	0	6.56771e-05	0	6.24863e-05	0	0	0	5.73318e-05	0	0	0	0	0	0	0	0.00107071	0.000477555	0.00134762	0	0.00231463	0.0150954	0.000580608
k__Bacteria;p__Actinobacteria;c__Actinobacteria;o__Actinomycetales;f__Promicromonosporaceae;Other	0.00398021	0.000122639	0.00443376	0.00146185	0.00207518	0.00234957	0.000755206	0.00232063	0.00277356	5.54631e-05	0.000211461	0.000767002	0.00197442	0.00138721	0.00130976	0.00339669	0.00349297	0.00170889	0.00334715	0.00244111	8.1103e-05	0.00801311	0.00136111	0.000811688	0.001554	0.00138985	0.000543331	0.00840841	0.00486011	0.00246386	0.00368669	0.00435146	0.00216408	0.000679604	0.000993751	0.000524212	0.0060241	0.00163494	0.00112661	0.00197726	0.000549825	0.0021747	0	0	0	0	0	0	0
k__Bacteria;p__Proteobacteria;c__Betaproteobacteria;o__Burkholderiales;f__Comamonadaceae;g__	0.000645439	0.000674516	0.000526039	0.00100652	0.000509005	0.000321859	0.000539433	0.000386772	0	0	0	0.000681779	0.000171689	0.000960376	0.000109146	0	0.000367681	0.000100523	0.00111572	0.00854388	0.000567721	0.00151763	0.00213553	0.000676407	0.0011655	0	0.000814996	0.00156156	6.56771e-05	0.0011498	0.000312432	0.00083682	0.00177764	0	0.00063065	0.000393159	0.000669344	0.00157655	0.000429185	0.000564932	0.000329895	0.000181225	0.0175675	0	0.000898415	0.0056802	8.1215e-05	0	0.00251597
k__Bacteria;p__Proteobacteria;c__Betaproteobacteria;o__Burkholderiales;f__Oxalobacteraceae;g__	0.000322719	0	0	0.00045533	0.00117463	0.000241394	0	0	0	0	0.000845845	0	0.000429221	0.000213417	0.000436586	0.0007227	0	0.000904704	0.000478164	0.0235567	0.000729927	0.00133552	6.25797e-05	0	0.0027195	0	0.000814996	0	0.00302115	0.00065703	0.00246821	0.000334728	0.000289833	0.000125853	0.008122	0.00157264	0.000669344	0.0012846	0	0.000282466	0.000109965	0.00525553	0.00166554	0	0.00250273	0.00056802	0.000406075	0.000120763	0.00251597
k__Bacteria;p__Proteobacteria;c__Gammaproteobacteria;o__Xanthomonadales;f__Xanthomonadaceae;g__Stenotrophomonas	0.000322719	0.00110375	0.00225445	0.00117427	0.00211433	0.00109432	0.00107887	0.000773545	0.00414134	0	0.000422922	0.000852224	0.0015452	0.000853667	0.000654879	0.00086724	0.000643441	0.000703659	0.00079694	0.00146466	0	0.00242822	0.00158014	0.0014881	0.0003885	0.00138985	0.00135833	0.00036036	0.00118219	0.000985545	0.00118724	0.00083682	0.00123662	0.00103199	0.00189195	0.000851845	0.00468541	0.00075908	0.0014485	0.000353082	0.00248521	0.000181225	0.000436214	0.000238777	0.000320862	0	0	4.02544e-05	0
k__Bacteria;p__Proteobacteria;c__Alphaproteobacteria;o__Rhizobiales;f__Methylobacteriaceae;g__	0.0011833	0.000735835	0.0023296	0.00105445	0.00168363	0.000627625	0.00129464	0.00464127	0.000721884	0	0.00317192	0.000596557	0.000858443	0.000284556	0.000327439	0.00050589	0.00395257	0.000502614	0.00143449	0.00195289	8.1103e-05	0.000242822	0.00635966	0.00108225	0.00893551	0.00555942	0.00149416	0.00144144	0.00045974	0.000821288	0.0015934	0.00150628	0.00345867	0.000125853	0.000707092	0.00019658	0.00133869	0.00554712	0.0224249	0.00254219	0.00087972	0.00416818	0.00955704	0.00596944	0.0011551	0.00028401	0.000609112	0	0.00387072
k__Bacteria;p__Firmicutes;c__Bacilli;o__Bacillales;f__Bacillaceae;g__Bacillus	0.00204389	6.13196e-05	0.000976929	0.00172546	0	6.43718e-05	0.00496278	0.0114098	0	0	0	0	0.000257533	0.000497973	0.0282689	0.00028908	0.000643441	0.000603136	0.00541919	0.000610277	0.000162206	0.000424938	0.00301947	0.000541126	0.0003885	0.00347464	0	0.0012012	0.000394063	0	0.00827944	0.00117155	0.000541021	0.000402728	0.000687981	0.00019658	0	0.0258087	0.00118026	0.000423699	4.3986e-05	0.000181225	0.00269659	0.000477555	0.00051338	0.00056802	4.06075e-05	4.02544e-05	0.00212889
k__Bacteria;p__Proteobacteria;c__Gammaproteobacteria;o__Xanthomonadales;f__Xanthomonadaceae;Other	0.000860585	0.000490557	0.00105208	0.00115031	0.00164448	0.00152883	0.000647319	0.000580159	0.00208967	0	0.00169169	0.000170445	0.000686754	0.000106708	0.000436586	0.00036135	0.000459601	0.000100523	0.000159388	0.00280727	8.1103e-05	0.000849876	0.000813536	0.00162338	0	0.000694927	0	0.00132132	0.00203599	0.000164258	0.00068735	0.000669456	0.000811531	0.00458104	0.00544652	0.000655265	0.00334672	0.000583908	0.00166309	0.00183603	0.00683982	0.00036245	0.000436214	0.00191022	0.00160431	0.00028401	0.000121822	0.000201272	0.000193536
k__Bacteria;p__Proteobacteria;c__Gammaproteobacteria;o__Xanthomonadales;f__Sinobacteraceae;g__	0.00398021	0.00349522	0.00210416	0.00189321	0.0018794	0.00207599	0.000970979	0.00309418	0.00281155	0	0.00317192	0.00178967	0.0023178	0.000924806	0.000764025	0.00303534	0.00312529	0.0031162	0.00302837	0.00170878	0.000324412	0.0033388	0.00178352	0.000811688	0.00582751	0.00277971	0.00570497	0.0042042	0.00170761	0.00213535	0.000843565	0.00100418	0.00378715	0.000805457	0.000439544	0.00117948	0.00870147	0.00286115	0.00300429	0.00494315	0.00230927	0.00108735	0.00900186	0.00453677	0.00231021	0	0	0	0
k__Bacteria;p__Actinobacteria;c__Thermoleophilia;o__Solirubrobacterales;f__;g__	0.00398021	0.000858474	0.00210416	0.00186925	0.00540329	0.00204381	0.000431546	0.00116032	0.00455927	0	0.000634384	0.00110789	0.00326208	0.00120936	0.000545732	0.00065043	0.00156264	0.00160836	0	0.00292933	0.000405515	0.00497784	0.00140804	0.000541126	0.00582751	0	0.00611247	0.003003	0.00164193	0.00279238	0.00162464	0.00334728	0.00423156	0.00156057	0.000496875	0.000851845	0.00401606	0.00210207	0.00150215	0.00190665	0.00131958	0.00253715	0.0125312	0.00262655	0.00211769	0.00028401	0	4.02544e-05	0
k__Bacteria;p__Proteobacteria;c__Betaproteobacteria;o__Rhodocyclales;f__Rhodocyclaceae;Other	0.000430293	0	0	0.00865127	0.000900548	0.000418417	0.0111123	0.000193386	0.00231763	0	0.00296046	0	0.000171689	0	0	0	0	0.000201045	0.0309213	0.00671305	0	0.000303527	1.56449e-05	0	0.001554	0	0.000407498	0	0.000262709	0.000985545	0.000874809	0.001841	0.000850176	0.000151023	0.000745313	0.000458686	0.00267738	0.000408735	0	0.000564932	0.000769755	0.0007249	0.00955704	0.00334288	0.00102676	0	0.000203037	8.05088e-05	0.00348365
k__Bacteria;p__Firmicutes;c__Clostridia;o__Clostridiales;f__;g__	0	0	0.000150297	2.39647e-05	0	0	0	0	0	0	0	0	0	0	0.000109146	0	0	0	0	0	0	0	0	0	0	0	0	0	0	0.000492773	3.12432e-05	0	0	0	0	6.55265e-05	0.000669344	0.000291954	0	0	0.000175944	0	0.00103105	0.000477555	0	0	0.000568505	4.02544e-05	0
k__Bacteria;p__Proteobacteria;c__Epsilonproteobacteria;o__Campylobacterales;f__Campylobacteraceae;g__Campylobacter	0	0	0	2.39647e-05	0	3.21859e-05	0	0	0	0	0	0	0	0	0	0	0.00018384	0	0	0	8.1103e-05	0	0	0	0	0	0	0	0.000131354	0	0.000156216	0	3.86444e-05	0	1.91106e-05	0	0	0	0	0	0	0.000181225	0.000793116	0	0.000962587	0	0.00223341	0	0.00116122
k__Bacteria;p__Firmicutes;c__Clostridia;o__Clostridiales;f__[Tissierellaceae];g__Peptoniphilus	0	0	0	0	0	4.82789e-05	0	0	0	0	0	0	0	0.000462403	0.00251037	0	0	0	0	0	0	0	0.000461525	0	0	0	0	0	0	0	0	0	0	0	1.91106e-05	0	0	0	0	0	0	0	0	0.00095511	0.000128345	0	0.000243645	0.000201272	0.00174182
k__Bacteria;p__Proteobacteria;c__Alphaproteobacteria;o__Rhizobiales;f__Methylobacteriaceae;g__Methylobacterium	0.000215146	0.00128771	0.000826633	0.00222872	0.00332811	0.000836834	0.000431546	0.000966931	0.000949848	0	0.00232607	8.52224e-05	0.000515066	0.000142278	0.000327439	0.00014454	0.000919202	0.00100523	0.00079694	0.002197	8.1103e-05	0.00740606	0.0121717	0.000270563	0.002331	0	0.00122249	0	0.000197031	0.000985545	0.000343675	0.00150628	0.000927465	0	0.000305769	0	0.00133869	0.000992643	0	0.022103	0.000791748	0.0007249	0.00166554	0.00119389	0.00250273	0.00028401	0.00203037	0.000241526	0
k__Bacteria;p__Firmicutes;c__Bacilli;o__Lactobacillales;f__Streptococcaceae;g__Lactococcus	0	0	0	7.18942e-05	0	8.04648e-05	0.00204984	0	0	0	0	0.000255667	0.000944287	0.000462403	0.000109146	0	0	0.000201045	0.000318776	0.000366166	0	0	0.0219811	0.00811688	0	0	0.000135833	0	0	0	0	0	0	2.51705e-05	0.000401322	6.55265e-05	0	0.000408735	0.000965665	0.000141233	4.3986e-05	0.00126858	0.00150692	0.00764088	0.00128345	0	0.00048729	0.000161018	0.00851558
k__Bacteria;p__TM7;c__TM7-3;o__EW055;f__;g__	0.000753012	0.000797155	0.00330653	0.00134202	0.00144871	0.00131962	0.00204984	0.00212725	0.00296353	5.54631e-05	0.00169169	0.000426112	0.000772599	0.000497973	0.000109146	0.00050589	0.00294145	0.00110575	0.00286898	0.00146466	0.000243309	0.00176046	0.000711844	0.000135281	0.0027195	0.00347464	0.000543331	0.0042042	0.00190464	0.00147832	0.000843565	0.00368201	0.00170035	0.00093131	0.000535097	0.000524212	0.00535475	0.00262758	0.00123391	0.00148295	0.000615804	0.000543675	0	0.000238777	0	0	0.00016243	0	0.00096768
k__Bacteria;p__Firmicutes;c__Bacilli;o__Bacillales;f__Paenibacillaceae;g__Brevibacillus	0	6.13196e-05	0.000450891	0.000263612	0	0	0.000107887	0	0	0	0	0	0	0	0	0.00021681	0	0.000301568	0.00079694	0.000854388	0	0	0.00109514	0	0	0	0	0	0	0	0.0326491	0	0.000405766	5.03411e-05	0.000171995	0	0	0	0	0	0	0	0.162232	0.00978988	0.00263107	0.799205	0.000121822	4.02544e-05	0
k__Bacteria;p__Proteobacteria;c__Gammaproteobacteria;o__Aeromonadales;f__Aeromonadaceae;g__	0.0217298	0.00889134	0.0169835	0.0110717	0.0360611	0.0665605	0.0433704	0.050087	0.0326748	0.000221852	0.0475788	0.0123573	0.0466993	0.0171801	0.00229208	0.0050589	0.0282195	0.0183957	0.0224737	0.019895	0.00186537	0.0575487	0.0268467	0.00622294	0.0120435	0.0528145	0.031649	0.0154955	0.035794	0.0164258	0.0177149	0.107448	0.0269544	0.00543683	0.0292774	0.0115327	0.0749665	0.0407567	0.0253755	0.0317774	0.00653192	0.0094237	0	0	6.41725e-05	0	0	0	0
k__Bacteria;p__Spirochaetes;c__[Leptospirae];o__[Leptospirales];f__Leptospiraceae;g__Leptospira	0.000860585	0.00398577	0.00112723	0.000934624	0.000861394	6.43718e-05	0.000755206	0.000193386	0.000417933	0	0.00169169	8.52224e-05	0.000858443	0.000142278	0	0	0.00018384	0.000804182	0.00159388	0.000488222	0	0.000728465	0.000109514	0	0.000777001	0.000694927	0.000950829	0.000840841	0.000788126	0.000821288	0.000437404	0.00117155	0.000966109	0.000276876	7.64424e-05	0.000262106	0.00200803	5.83908e-05	0.000321888	7.06165e-05	2.1993e-05	0.0014498	0.0153864	0.00644699	0.00346531	0.00056802	0.000771542	0.000684325	0.0387072
k__Bacteria;p__Actinobacteria;c__Actinobacteria;o__Actinomycetales;f__Dermabacteraceae;g__Brachybacterium	0	0	0	0	3.91543e-05	0	0	0	0	0	0	0	0	3.55695e-05	0.000109146	0	0	0.000301568	0.00143449	0	0	6.07054e-05	7.04022e-05	0	0	0	0	0	0.000262709	0.000164258	6.24863e-05	0.00100418	0.00044441	0	3.82212e-05	0	0	0	0	0	2.1993e-05	0	0.000912083	0.00119389	0.000834242	0	0	0.000120763	0.00251597
k__Bacteria;p__Bacteroidetes;c__Bacteroidia;o__Bacteroidales;f__Porphyromonadaceae;g__Tannerella	0	6.13196e-05	0	4.79294e-05	0	0	0	0	0	0	0	0	0	0	0.000109146	0	0	0	0	0.000732332	0	0	0	0	0	0	0	0	0.000131354	0.000164258	0.000374918	0	0	0	0.00032488	0	0	0	0	0	0	0	0.0184003	0	0.00814991	0.00596421	4.06075e-05	0	0
k__Bacteria;p__Bacteroidetes;c__Bacteroidia;o__Bacteroidales;f__Porphyromonadaceae;g__Parabacteroides	0	0.000122639	0	0	0.000665623	0	0.000215773	0	0	0	0	0	0	0	0.000109146	0	0	0	0	0.000122055	0	0	1.56449e-05	0	0	0	0	0	0	0.000492773	0.000187459	0	0.000135255	0	3.82212e-05	0	0	0	0	0.000282466	0	0	0	0	0.000385035	0	0.000243645	0.000201272	0
k__Bacteria;p__Actinobacteria;c__Actinobacteria;o__Actinomycetales;f__Micrococcaceae;g__Micrococcus	0	0	0.000225445	0.000167753	0	0.000820741	0	0	0.000607903	0	0	0	0.000686754	0	0.00130976	0.00014454	0	0.000100523	0.000637552	0.000122055	8.1103e-05	0.000242822	0.000946518	0.000541126	0.0027195	0	0	0	0.000131354	0.000492773	0.00559253	0.00083682	0.00135255	0.000226535	9.5553e-05	6.55265e-05	0	0	0.000160944	0.000494315	0	0	0.00273625	0.00811843	0.00545466	0	0.000284252	8.05088e-05	0.00212889
k__Bacteria;p__Proteobacteria;c__Alphaproteobacteria;o__Rhodobacterales;f__Rhodobacteraceae;Other	0.000107573	0	0	4.79294e-05	0	0	0	0	0	0	0.000422922	0	0.000858443	0	0.000109146	0	0	0.000703659	0	0.00451605	0.000648824	0.000849876	0.000625797	0.000811688	0	0	0.000271665	0.00036036	0.000197031	0.000492773	6.24863e-05	0	0.000425088	0.000125853	5.73318e-05	6.55265e-05	0	0	0	7.06165e-05	0	0.000181225	0.00499663	0.00286533	0.00346531	0	0.00251766	0.000724579	0.0121928
k__Bacteria;p__Firmicutes;c__Clostridia;o__Clostridiales;f__Lachnospiraceae;Other	0	0	0.000150297	2.39647e-05	0	0	0	0	0	0	0	0	0	0	0.000109146	0	0.00018384	0	0	0	0	0	3.91123e-05	0	0	0	0	0	0	0.000164258	0	0	0.000676276	0	0	0	0.000669344	0	0	0	6.5979e-05	0	0	0	0	0	0.000203037	0.000402544	0.000193536
k__Bacteria;p__Firmicutes;c__Bacilli;o__Gemellales;f__Gemellaceae;g__Gemella	0	0	0	0	0	1.6093e-05	0	0	0	0	0	0	0	0	0.000218293	0	0	0	0	0.000244111	8.1103e-05	0	0	0.000135281	0	0	0	0	0	0	3.12432e-05	0	0	0	0	0	0	0	0	0.000494315	0	0	0.00416386	0.00095511	0.000449207	0	0.0111265	0.00322035	0.000193536
k__Bacteria;p__Bacteroidetes;c__Bacteroidia;o__Bacteroidales;f__Rikenellaceae;g__	0	0	0	0	0	0	0	0	0	0	0	0	0	0	0	0	0	0	0	0	0	0	0	0	0	0	0	0	0	0	0	0	0	0	0	0	0	0	0	0	0	0	0	0	0	0	0.000730935	0	0
k__Bacteria;p__Proteobacteria;c__Alphaproteobacteria;o__Rhizobiales;Other;Other	0.00333477	0.00122639	0.00180356	0.0032592	0.00309319	0.0047957	0.00172618	0.00154709	0.00201368	0	0.00359484	0.00127834	0.00240364	0.000355695	0.000545732	0.00202356	0.00119496	0.00140732	0.00143449	0.00500427	0.000162206	0.00291386	0.00158014	0.00243506	0.0011655	0.00555942	0.00258082	0.00708709	0.00183896	0.00197109	0.00231199	0.00351464	0.0027051	0.00279393	0.00340169	0.00327633	0.0060241	0.00192689	0.00380901	0.00218911	0.00426664	0.00181225	0.00499663	0.000477555	0.000128345	0.00028401	0.000203037	0	0.000387072
k__Bacteria;p__[Thermi];c__Deinococci;o__Thermales;f__Thermaceae;g__Meiothermus	0	0	7.51484e-05	4.79294e-05	0	3.21859e-05	0	0	0	0	0	0	0	0	0	0	0	0	0.000478164	0.000732332	0	6.07054e-05	7.82246e-05	0	0	0	0	0	6.56771e-05	0	0.0188709	0	0.000772887	0.000151023	0.000229327	6.55265e-05	0	5.83908e-05	0	0	0	0.000181225	0	0	0.00025669	0.000852031	4.06075e-05	4.02544e-05	0.000387072
k__Bacteria;p__Proteobacteria;c__Alphaproteobacteria;o__Caulobacterales;f__Caulobacteraceae;Other	0	0.000858474	0	0.00045533	0.00105717	0.000482789	0.00226562	0.000193386	0.000797872	0	0	0	8.58443e-05	0.000213417	0.000436586	0.00021681	0	0	0.00175327	0.00146466	0	0	4.69348e-05	0	0	0	0	0	0	0	0.000156216	0	0.000598988	7.55116e-05	0.000114664	0.000131053	0.000669344	0.000525517	0	0.000141233	0	0.000181225	0	0.000716332	0.000385035	0.00028401	0.000284252	8.05088e-05	0
k__Bacteria;p__Proteobacteria;c__Betaproteobacteria;o__Burkholderiales;f__Oxalobacteraceae;g__Cupriavidus	0	0	0	0.00565567	0.00297572	0.00143227	0.00819937	0	0.00319149	0	0.000845845	0.000596557	0.000171689	0	0.000327439	0.00036135	0	0.000100523	0.0290086	0.00500427	0	0.000667759	4.69348e-05	0.00094697	0.001554	0	0.000814996	0	0.000131354	0	0.00103102	0	0.000560343	0.00264291	0.00189195	0.000524212	0.00267738	0	0.000482833	0.00120048	0.00897315	0.00036245	0.0044811	0	6.41725e-05	0	0	0	0
k__Bacteria;p__Proteobacteria;c__Alphaproteobacteria;o__Rhizobiales;f__;g__	0.00139845	0.000551876	0.000375742	0.00045533	0.000626468	0.000691997	0.000863092	0	0.000607903	0	0.000422922	0.000255667	0	0.000106708	0.000109146	0	0.00018384	0	0.00255021	0.00122055	0	0	6.25797e-05	0.000541126	0.0019425	0.00208478	0	0.00228228	0.00124787	0.00147832	0.000499891	0.000669456	0.000463732	0.000503411	0.00129952	0.00117948	0	0	0.000375536	0.000494315	0.00244122	0.000543675	0.00325177	0	0.000128345	0	0	0	0.00870912
k__Bacteria;p__Firmicutes;c__Bacilli;o__Lactobacillales;f__Carnobacteriaceae;g__Granulicatella	0.000537866	0	0	0	0.000665623	3.21859e-05	0	0	0.000721884	0	0	0	0.000515066	0	0	0	0	0.000201045	0	0.000366166	0.0360097	0.000182116	4.69348e-05	0.000270563	0.000777001	0	0.000135833	0	0.000131354	0	9.37295e-05	0.00133891	0.00044441	0	7.64424e-05	0	0	0	0	0.000988631	0	0	0.000396558	0	0.001861	0	0.0125477	0.000281781	0.00329011
k__Bacteria;p__Firmicutes;c__Clostridia;o__Clostridiales;f__[Tissierellaceae];g__Helcococcus	0	0	0	0	0	0	0	0	0	0	0	0	0	0	0	0	0	0	0	0	0	0	0	0	0	0	0	0	0	0	0	0	0	0	0	0	0	0	0	0	0	0	0	0	0	0	0	0	0
k__Bacteria;p__Actinobacteria;c__Actinobacteria;o__Actinomycetales;f__Micrococcaceae;g__Kocuria	0.000537866	0	0.000976929	0.000215683	0.000900548	0	0.000431546	0.000386772	0.000265957	0	0	0	0.000343377	0.000889237	0.000654879	0	0	0	0	0.000854388	8.1103e-05	0	0.00053975	0.00094697	0	0	0	0	0.000197031	0.000492773	0.000124973	0	0.00170035	0.000201364	0.000114664	0	0.00267738	0.000467126	0	0.000353082	0	0.000181225	0.00111036	0.00095511	0.00141179	0	0.000203037	0.000120763	0.00329011
k__Bacteria;p__Bacteroidetes;c__Flavobacteriia;o__Flavobacteriales;f__[Weeksellaceae];g__Elizabethkingia	0	0	0	2.39647e-05	0	0	0.000431546	0	0	0	0.000634384	0.00357934	0.000257533	0.000142278	0.000109146	0	0	0.000201045	0	0	0	0	0.00140022	0	0	0.00138985	0	0	6.56771e-05	0.00065703	3.12432e-05	0	0	0	5.73318e-05	0	0	0	0	7.06165e-05	0	0	0.00142761	0.00405922	0.000128345	0	0.000203037	0.000483053	0.00154829
k__Bacteria;p__Proteobacteria;c__Gammaproteobacteria;o__Pasteurellales;f__Pasteurellaceae;g__Pasteurella	0	0	0	0	0	0	0	0	0	0	0	0	0	0	0	0	0	0	0	0	0	0	0	0	0	0	0	0	0	0	0	0	0	0	0	0	0	0	0	0	0	0	0	0	0	0	0	0	0
k__Bacteria;p__Cyanobacteria;c__Oscillatoriophycideae;o__Chroococcales;f__Xenococcaceae;g__	0	0	0	0	0	0	0	0	0	0	0	8.52224e-05	8.58443e-05	0	0	0	0	0	0	0.00292933	0	0	3.12898e-05	0	0	0	0	0	0	0	0	0	0	0	0	0.000327633	0	0.000116782	0	0	0	0.00108735	0.0101519	0	0.000834242	0.00028401	0	0.000201272	0.00329011
k__Bacteria;p__Proteobacteria;c__Alphaproteobacteria;o__Sphingomonadales;f__Sphingomonadaceae;Other	0.000430293	0	0	0.000239647	0	0.00016093	0.000215773	0	0.000113982	0	0	0	8.58443e-05	0	0	0	0	0.000804182	0	0	8.1103e-05	6.07054e-05	0.000915228	0.00135281	0	0	0	0	0	0	0.000124973	0	0.00154577	0.000352387	0.0012613	0.00131053	0	0	0.000214592	0.000847398	0.000703776	0	0.00781219	0	0.000834242	0	0.000284252	0	0.000193536
k__Bacteria;p__Firmicutes;c__Bacilli;o__Lactobacillales;f__Aerococcaceae;Other	0	0	0	0	0	0	0	0	0	0	0.000634384	0	0.000171689	0	0	0	0	0.00281464	0	0.000732332	0.00154096	0.000303527	0	0	0	0	0	0	0	0	0	0	0	0	0	0	0	0	0	0	0	0	0.00166554	0.000477555	0.000834242	0.00028401	0.290181	0.000120763	0.000193536
k__Bacteria;p__Firmicutes;c__Bacilli;o__Lactobacillales;f__Leuconostocaceae;g__Leuconostoc	0	0	0	0	0	4.82789e-05	0	0	0	0	0	0.000255667	0.000343377	0.000177847	0	0	9.19202e-05	0	0	0.000122055	0	0	0.00137675	0.000676407	0	0	0	0	6.56771e-05	0.000164258	6.24863e-05	0	0	0	5.73318e-05	0	0	5.83908e-05	0	0.000141233	8.7972e-05	0.000181225	0.00103105	0	0	0	0.000284252	0.00161018	0.00638668
k__Bacteria;p__Proteobacteria;c__Gammaproteobacteria;o__Pasteurellales;f__Pasteurellaceae;g__Aggregatibacter	0	0	0	0	0	0	0.00107887	0	0	0	0	8.52224e-05	0.000257533	0	0	0	0	0.000402091	0.000159388	0.000610277	0.00113544	0	0.000649264	0	0.0003885	0	0.000543331	0	0	0.000328515	0	0.00083682	3.86444e-05	0	1.91106e-05	0	0	0	0	0	0	0.00036245	0.00202245	0	0.00141179	0	0	4.02544e-05	0
k__Bacteria;p__Firmicutes;c__Bacilli;o__Bacillales;f__Staphylococcaceae;g__Jeotgalicoccus	0	0	0	0	0	0	0	0	0	0	0	0	0	0	0.000109146	0	0	0	0	0.000122055	0	0	0	0	0	0	0	0	0	0	0	0	0	0.000125853	5.73318e-05	0	0	0	0	0	0	0	0	0	0	0	0.000203037	0	0.000193536
k__Bacteria;p__Proteobacteria;c__Alphaproteobacteria;o__Sphingomonadales;f__Sphingomonadaceae;g__Novosphingobium	0.000645439	0	0	2.39647e-05	0.000117463	0.000144837	0.00118675	0	0	0	0	0.000596557	0	0	0	0	0.000367681	0.000100523	0.000159388	0.000122055	0	0.000121411	0.000226851	0.00229978	0.0003885	0	0.000679163	0.00024024	0.000131354	0	0.000781079	0	5.79665e-05	0.000528581	0.00150974	0.00216237	0	0	0.000751073	0.000211849	0.0015835	0	0.0030535	0.002149	0.000128345	0.00028401	0.000284252	4.02544e-05	0
k__Bacteria;p__Firmicutes;c__Clostridia;o__Clostridiales;f__[Tissierellaceae];g__Finegoldia	0	0	0	0.000167753	0	3.21859e-05	0	0	0	0	0	0.000255667	0.000429221	0.000569111	0.00130976	0.00014454	0.00018384	0.000201045	0.000159388	0.000366166	8.1103e-05	0	0.00242496	0.000405844	0	0	0	0	0	0	0.000187459	0	0.00150713	0.000176194	9.5553e-05	0	0	0	0	0	0	0	0.000555181	0.000477555	0.000705897	0	0.000243645	0.000603816	0.00599961
k__Bacteria;p__Actinobacteria;c__Actinobacteria;o__Actinomycetales;f__Micrococcaceae;g__	0	0	0	0	0	0	0.00032366	0	0	0	0	0	0.000171689	0.000533542	0.000109146	0	0	0	0	0.000244111	0	0	0.00225287	0.000541126	0	0	0	0	0	0	0	0	3.86444e-05	0	9.5553e-05	0	0	0	0	0	0	0	3.96558e-05	0.00143266	0.000385035	0	0.000121822	0	0.000193536
k__Bacteria;p__Actinobacteria;c__Actinobacteria;o__Actinomycetales;f__Microbacteriaceae;g__	0	0	0	0.000215683	0	4.82789e-05	0	0	0	0	0	0	0	0	0.000218293	0	0	0.000301568	0.000159388	0.000244111	0	0	0.000179917	0	0	0	0	0.00024024	0	0	0.000281188	0	0	0	9.5553e-05	0	0	0	0	0	0	0	0.000594837	0.000238777	0.000962587	0	0.000203037	0	0.00522547
k__Bacteria;p__[Thermi];c__Deinococci;o__Deinococcales;f__Deinococcaceae;g__Deinococcus	0	0	0	0	0	0.000531067	0.00140252	0	0	0	0	0	0	7.11389e-05	0	0	0	0	0	0.000122055	0	0	0.000273786	0.000135281	0	0	0	0	0	0	0.000499891	0	7.72887e-05	0	1.91106e-05	0	0	0	0	0	0	0	0.000198279	0.00167144	0.00077007	0.00056802	0.000284252	8.05088e-05	0.00522547
k__Bacteria;p__Firmicutes;c__Clostridia;o__Clostridiales;f__Veillonellaceae;g__Phascolarctobacterium	0	0	0	0	0	0	0	0	0	0	0	0	0	0	0	0	0	0	0	0	0	0	0	0	0	0	0	0	0	0	0	0	0	0	0	0	0	0	0	0	0	0	0.000436214	0	0	0	0.000243645	0	0.000193536
k__Bacteria;p__Firmicutes;c__Bacilli;o__Lactobacillales;f__Aerococcaceae;g__Facklamia	0	0	0	0	0	0	0	0	0	0	0	0	0	0	0	0	0	0	0	0	0	0	0	0	0	0	0	0	0	0	0	0	0	7.55116e-05	0.000191106	0	0	0	0	0	0	0	0.000277591	0.000238777	0.00025669	0	0.00016243	4.02544e-05	0.000193536
k__Bacteria;p__Actinobacteria;c__Actinobacteria;o__Actinomycetales;f__Microbacteriaceae;g__Pseudoclavibacter	0	0	0	0	0	0	0	0	0	0	0	0	0	0.000462403	0.000982318	0	0	0	0	0	0	0	0.00193997	0	0	0	0	0	0	0	0	0	7.72887e-05	0.000100682	0.000210217	0	0	0	0	0.000353082	0	0	0.000475869	0	0	0	4.06075e-05	0	0
k__Bacteria;p__Firmicutes;c__Clostridia;o__Clostridiales;f__Lachnospiraceae;g__[Ruminococcus]	0	0	0.000526039	0.000191718	0	4.82789e-05	0.000107887	0	0	0	0	0	0	0.000142278	0.000218293	0	0.00018384	0.000201045	0.000159388	0	0	0	7.04022e-05	0.000135281	0	0	0	0	0.000394063	0	0	0.000334728	0.000772887	0.000201364	1.91106e-05	0	0.000669344	0.000291954	0.000107296	0	0.000373881	0	0	0.000716332	0	0	0.000568505	0.000684325	0.00232243
k__Bacteria;p__Proteobacteria;c__Betaproteobacteria;o__Burkholderiales;f__Comamonadaceae;g__Comamonas	0	0	7.51484e-05	0.000143788	0.000900548	4.82789e-05	0.000755206	0	0	0	0	0	8.58443e-05	0.000889237	0.000109146	0.00043362	0	0	0	0	8.1103e-05	0	0.000704022	0	0	0	0	0	0.000131354	0.000328515	3.12432e-05	0	0.000115933	0	7.64424e-05	0.00019658	0	0	0	0	0	0	0.0106674	0.00119389	0.00025669	0	8.1215e-05	0.000442798	0.00116122
k__Bacteria;p__Bacteroidetes;c__Bacteroidia;o__Bacteroidales;f__[Barnesiellaceae];g__	0	0	0	0	0	0	0	0	0	0	0	0	0	0	0	0	0	0	0	0	0	0	0	0	0	0	0	0	0	0	0	0	0	0	0	0	0	0	0	0	0	0	0	0	0	0	0	0	0
k__Bacteria;p__Proteobacteria;c__Gammaproteobacteria;o__Enterobacteriales;f__Enterobacteriaceae;Other	0.000107573	0.00220751	0.000150297	0.00127013	0.00121378	0.00152883	0.00269716	0.00212725	0.000759878	0.00144204	0	0.000596557	0.00103013	0.000213417	0.000218293	0.00021681	0.00018384	0.00100523	0.000478164	0.000122055	0	0.000971286	0.000719666	0.000405844	0.000777001	0.00138985	0.00122249	0	0.00137922	0.000328515	0.000249945	0.000502092	0.000386444	2.51705e-05	0.00166262	0.000393159	0.000669344	0.0012846	0.00107296	0.000494315	0.000153951	0	0	0	0.000128345	0	0	0	0
k__Bacteria;p__Firmicutes;c__Clostridia;o__Clostridiales;f__Veillonellaceae;g__Megamonas	0	0	0	0	0	0	0	0	0	0	0	0	0	0	0	0	0	0	0	0	0	0	0	0	0	0	0	0	0	0	0	0	0	0	0	0	0	0	0	0	0	0	0	0	0	0	0	0	0
k__Bacteria;p__Proteobacteria;c__Alphaproteobacteria;o__Sphingomonadales;f__Sphingomonadaceae;g__Sphingobium	0.000107573	0.000367918	0	0	0	0.000144837	0	0	0	0	0	0	0.000257533	0	0.000109146	0.00057816	0.000459601	0	0.000318776	0.000244111	0	0.000242822	0.000422413	0	0.0003885	0	0.000679163	0.0012012	0.000131354	0.000164258	0.000249945	0	0.00061831	0.000276876	5.73318e-05	0	0	0.000525517	0.000536481	0	8.7972e-05	0	0.000356902	0.000238777	0.000577552	0.00028401	8.1215e-05	0	0.00154829
k__Bacteria;p__Bacteroidetes;c__Bacteroidia;o__Bacteroidales;f__[Paraprevotellaceae];g__Paraprevotella	0	0	0	0	0	0	0	0	0	0	0	0	0	0	0	0	0	0	0	0	0	0	0	0	0	0	0	0	0	0	0	0	7.72887e-05	0	1.91106e-05	0	0	0	0	0	8.7972e-05	0	0	0.000238777	0	0	4.06075e-05	0.000724579	0
k__Bacteria;p__Actinobacteria;c__Actinobacteria;o__Actinomycetales;f__Microbacteriaceae;g__Microbacterium	0.000430293	0.000245278	0	0.000215683	0.000117463	0.000836834	0.00032366	0.000580159	0	0	0.000211461	0	0.000257533	0	0	0.00043362	0.000735362	0.000100523	0.000956328	0.000732332	0.000243309	0.000971286	0.0027848	0.000541126	0.001554	0	0.000407498	0.000840841	0.000985157	0.000985545	0.00059362	0.00117155	0.00127526	0.000302046	0.000210217	6.55265e-05	0.000669344	0	0.000375536	0.00105925	0.00043986	0.000543675	0.0051156	0	0.000128345	0	0.00016243	4.02544e-05	0.00116122
k__Bacteria;p__Proteobacteria;c__Betaproteobacteria;o__Burkholderiales;f__Alcaligenaceae;g__Sutterella	0	0	0	0	0	0	0	0	0	0	0	0	0	0	0	0	0	0	0	0	0	0	0	0	0	0	0	0	0	0	0	0	0	0	0	0	0	0	0	0	0	0	0	0	0	0	0	0	0
k__Bacteria;p__Actinobacteria;c__Coriobacteriia;o__Coriobacteriales;f__Coriobacteriaceae;g__Collinsella	0	0	0	0	0	0	0	0	0	0	0	0	0	0	0	0	0	0	0	0	0	0	0	0	0	0	0	0	0	0	0	0	0	0	0	0	0	0	0	0	0	0	0	0	0	0	8.1215e-05	0	0
k__Bacteria;p__Fusobacteria;c__Fusobacteriia;o__Fusobacteriales;f__Leptotrichiaceae;g__Leptotrichia	0.000322719	0	0	7.18942e-05	0.000156617	3.21859e-05	0.000431546	0	0.000303951	0	0	0	0.000257533	0	0.000218293	0	0	0.000100523	0	0.00195289	0.0101379	0	0	0	0	0	0	0	0.00118219	0.000328515	0.000531134	0.000669456	0.000367121	0	0.000248438	6.55265e-05	0	0	0	0	0	0.00253715	0	0.000477555	0.00359366	0	0.0173394	0	0.000580608
k__Bacteria;p__Actinobacteria;c__Actinobacteria;o__Actinomycetales;f__Dermabacteraceae;Other	0	0	0	0	0	0	0	0	0	0	0	0	0	0	0	0	0	0	0	0	0	0	0	0	0	0	0	0	0	0	0	0	0	0	0.000152885	0	0	0	0	0	0	0	0	0	0	0	0	0	0.000387072
k__Bacteria;p__Proteobacteria;c__Betaproteobacteria;o__Neisseriales;f__Neisseriaceae;g__Eikenella	0	0	0	0	0	0	0	0	0	0	0	0	0	0	0	0	0	0	0	0	0.000324412	0	0	0	0	0	0	0	0	0	9.37295e-05	0	0	0	7.64424e-05	0	0	0	0	0	0	0	0.000594837	0	0.000385035	0	0.00081215	0	0.000193536
k__Bacteria;p__Verrucomicrobia;c__Verrucomicrobiae;o__Verrucomicrobiales;f__Verrucomicrobiaceae;g__Akkermansia	0	0	0	0	0	0	0	0	0	0	0	0	0	0	0	0	0	0	0	0	0	0	0	0	0	0	0	0	0	0	0	0	0	0	0	0	0	0	0	0	0	0	0	0	0	0	0	0	0
k__Bacteria;p__Firmicutes;c__Erysipelotrichi;o__Erysipelotrichales;f__Erysipelotrichaceae;g__Bulleidia	0	0	0	0	0	6.43718e-05	0	0	0	0	0	0	0	0	0	0	0	0	0	0	0.000162206	0	1.56449e-05	0	0	0	0	0	0	0	0.000124973	0	0	0	0	0	0	0	0	0	0	0	0.00226038	0	0.00051338	0.00028401	0.000527897	0.0289429	0
k__Bacteria;p__Cyanobacteria;Other;Other;Other;Other	0	0	0	0	0	0	0	0	0	0	0	0	0	0	0	0	0	0	0	0	0	0	0	0	0	0	0	0	0	0	0	0	0.000212544	0	0	0	0	0	0	0	0	0	0	0	0	0	8.1215e-05	0	0
k__Bacteria;p__Actinobacteria;c__Actinobacteria;o__Actinomycetales;f__Geodermatophilaceae;g__	0	0	0	0	0	0	0	0	0	0	0	0	0	0	0	0	0	0	0	0.000122055	0	0	0.0050846	0	0	0	0	0	0	0	0	0	0.000251188	0	0	0	0	0	0	0	0	0	0	0	0	0	0	0	0
k__Bacteria;p__Actinobacteria;c__Actinobacteria;o__Actinomycetales;f__Gordoniaceae;g__Gordonia	0	0	0	0.000143788	0.00054816	0	0	0	0	0	0	0	0	0	0.000436586	0	0	0.000100523	0	0.00122055	8.1103e-05	0	0.000140804	0.000270563	0	0	0	0	0	0.00065703	0	0	0.000483054	0	3.82212e-05	0	0.000669344	0	0	0.000776781	0	0.00036245	0.000634493	0.00143266	0.00481294	0	0.000121822	0	0
k__Bacteria;p__Firmicutes;c__Bacilli;o__Lactobacillales;f__Aerococcaceae;g__Aerococcus	0	0	0.000300594	0.000215683	0.000313234	9.65577e-05	0	0.000193386	0.000265957	0	0	0	0	0.000142278	0	0	0	0	0	0.000244111	0	0.000182116	5.47572e-05	0	0	0.000694927	0	0	0.000328386	0	0.000281188	0	0.000772887	0	3.82212e-05	0	0	0	0	0.000635548	0	0	0	0	0.0011551	0	0.00032486	0.000120763	0.00425779
k__Bacteria;p__Bacteroidetes;c__Flavobacteriia;o__Flavobacteriales;f__[Weeksellaceae];g__Weeksella	0	0	0	0	0	0	0	0	0	0	0	0	0	0	0	0	0	0	0	0	0	0	0.000101692	0	0	0	0	0	0	0	0	0	0	0	0	0	0	0	0	0	0	0	0	0	6.41725e-05	0	0	0	0.000193536
k__Bacteria;p__Proteobacteria;c__Alphaproteobacteria;o__Sphingomonadales;f__Sphingomonadaceae;g__	0	0	0	0	0	0	0	0	0	0	0	0	0	0	0	0	0	0.000100523	0	0.000122055	0	0	0.000140804	0	0	0.000694927	0	0	0	0	0	0	3.86444e-05	0	3.82212e-05	0	0	0	0	0	0	0	0	0	0.00051338	0	0	0	0.00464486
k__Bacteria;p__Actinobacteria;c__Actinobacteria;o__Actinomycetales;f__Micrococcaceae;g__Nesterenkonia	0.000860585	0.00110375	0.00120237	7.18942e-05	0	0.000209208	0	0	0.000303951	0	0	0	0.000171689	0.000533542	0.00207378	0.00028908	0	0.000201045	0	0.000488222	0	0	0.000195562	0.000135281	0	0	0	0.00024024	0	0	9.37295e-05	0	0.00119798	0	0.000133774	6.55265e-05	0	0	0	0	0	0.00344328	0	0	6.41725e-05	0	8.1215e-05	0	0
k__Bacteria;p__Proteobacteria;c__Betaproteobacteria;o__Burkholderiales;f__Comamonadaceae;Other	0	0.000429237	0.000450891	2.39647e-05	0	0.000112651	0.00129464	0.000386772	0	0	0	0	0.000515066	0	0	0	0	0	0	0.000488222	0	0.000546349	0.000117337	0.000135281	0	0	0.000543331	0.00036036	6.56771e-05	0.000328515	9.37295e-05	0.000167364	0.000463732	0.000201364	7.64424e-05	0	0	0.00210207	0.00107296	0	0	0	0	0	0.000449207	0	0	0	0
k__Bacteria;p__Cyanobacteria;c__Oscillatoriophycideae;o__Chroococcales;f__Xenococcaceae;g__Chroococcidiopsis	0	0	0	2.39647e-05	0	0	0	0	0	0	0	0	0	0	0	0	0	0	0	0	8.1103e-05	0	0	0	0	0	0	0	0	0	0	0	0	0	0.000248438	0	0	0	0	0	0	0	0	0	0	0	0	0	0.000193536
k__Bacteria;p__Proteobacteria;c__Gammaproteobacteria;Other;Other;Other	0.000968158	0.000674516	0.00127752	0.000359471	0.000704777	0.00317031	0.00151041	0.00193386	0.0024696	0	0.00317192	0.00170445	0.00317624	0.00238315	0	0.00014454	0.000643441	0.000402091	0.000478164	0	0.00746148	0.00194257	0.00161143	0.000135281	0.0011655	0.000694927	0.00122249	0.00024024	0.000394063	0.000164258	0.000812322	0.00200837	0.000502377	0.000201364	0.000687981	0.000262106	0	0.00175172	0.00182403	0.00134171	8.7972e-05	0.00036245	0	0	0	0	0	0	0.000193536
k__Bacteria;p__Firmicutes;c__Clostridia;o__Clostridiales;f__Ruminococcaceae;g__Oscillospira	0	0	0	0	0	0	0	0	0	0	0	0	0	0	0	0	0	0.000201045	0	0	0	0	0	0	0	0	0	0	0	0	0	0	0.000154577	0	0	0	0	0	0	0	0	0	0	0	0	0	0	4.02544e-05	0
k__Bacteria;p__Firmicutes;c__Erysipelotrichi;o__Erysipelotrichales;f__Erysipelotrichaceae;g__[Eubacterium]	0	0	0	0	0	0	0	0	0	0	0	0	0	0	0	0	0	0	0	0	0	0	0	0	0	0	0	0	0	0	0	0	0	0	0	0	0	0	0	0	0	0	0	0	0	0	0	0	0
k__Bacteria;p__Spirochaetes;c__Spirochaetes;o__Spirochaetales;f__Spirochaetaceae;g__Treponema	0	0	0	0	0	8.04648e-05	0	0	0	0	0.000211461	0	0	3.55695e-05	0	0	0	0.000201045	0.0012751	0.000122055	0	0	0	0	0	0	0.000543331	0	0.00045974	0.000164258	0.000562377	0	0	0	0.000764424	0	0	0	0	7.06165e-05	0	0.000543675	0	0	0.0259899	0	0	4.02544e-05	0
k__Bacteria;p__Actinobacteria;c__Actinobacteria;o__Bifidobacteriales;f__Bifidobacteriaceae;g__Bifidobacterium	0	0	0	0	0	0	0	0	0	0	0	0	0	0	0	0	0	0	0	0	0	0	0	0	0	0	0	0	0	0	0	0	0	0	0	0	0	0	0	0	0	0	0	0	0	0	0.000203037	0	0
k__Bacteria;p__Bacteroidetes;c__VC2_1_Bac22;o__;f__;g__	0	0	0	0.000527224	0.000195771	0.000225301	0	0	0	0	0.000422922	0	0	7.11389e-05	0.000109146	0	9.19202e-05	0	0	0.000732332	0	0.000242822	5.47572e-05	0.00297619	0	0	0	0	0.000328386	0	0.00068735	0	0.00100475	0.00145989	0.00550385	0.00170369	0	0	0	0.000494315	0.0129539	0	0	0	0	0	0	0	0
k__Bacteria;p__Firmicutes;c__Clostridia;o__Clostridiales;f__Clostridiaceae;g__	0.00107573	0	0	0	0	0	0	0	0	0	0	0.000255667	0	0	0	7.227e-05	9.19202e-05	0	0	0.000366166	0	0.000303527	7.82246e-06	0	0	0	0	0	0	0.000164258	0	0	0	0	0	0.000262106	0	0	0	0	0	0	0.00963636	0	0.000577552	0	0.000609112	0	0.00232243
k__Bacteria;p__Firmicutes;c__Clostridia;o__Clostridiales;f__Lachnospiraceae;g__Blautia	0	0	0	0	0	0	0.00032366	0	0	0	0	0	0.000257533	0	0.000109146	0	0	0	0	0	0	0	0	0.000135281	0	0	0	0	0	0	0	0	0	0	0	0	0	0	0	0	0.000197937	0	0	0	0	0	0.000284252	0	0
k__Bacteria;p__Actinobacteria;c__Actinobacteria;o__Actinomycetales;Other;Other	0.000537866	0.000245278	0.000225445	0.000167753	0	0	0	0	0.000455927	0	0	0.000170445	8.58443e-05	7.11389e-05	0.000545732	0	0.000735362	0.000201045	0	0.000976443	0	0	0.00168965	0	0	0	0.000271665	0	0	0	3.12432e-05	0.001841	0.000637632	0	5.73318e-05	0	0.00200803	0.000116782	0.000804721	0.000353082	0	0.000181225	0.000436214	0	0.00449207	0	0	4.02544e-05	0
k__Bacteria;p__Firmicutes;c__Erysipelotrichi;o__Erysipelotrichales;f__Erysipelotrichaceae;g__	0	0	0	0	0	0	0	0	0	0	0	0	0	0	0	0	0	0	0	0	0	0	0	0	0	0	0	0	0	0	0.000187459	0	0	0	0	0	0	0	0	0	0	0	0	0	0	0	0.00170551	0	0
k__Bacteria;p__Firmicutes;c__Clostridia;o__Clostridiales;f__[Mogibacteriaceae];g__	0	0	0	0	0	0	0	0	0	0	0	0	0	0	0	0	0	0	0	0	0	0	0	0	0	0	0	0	0	0	0	0	0	0	0	0	0	0	0	0	0	0	0	0	0	0	0	0	0
k__Bacteria;p__Proteobacteria;c__Betaproteobacteria;o__Burkholderiales;f__Oxalobacteraceae;Other	0.00225904	0.000306598	0.0021793	0.000335506	0.000978857	0.000869019	0.000431546	0.000966931	0.000227964	0	0.000845845	0.000937447	0.000686754	0	0.000109146	0.00093951	0.000459601	0.000402091	0.0012751	0.00268522	0	0.0011534	0.000719666	0.000270563	0.0011655	0.00138985	0.000271665	0.00204204	0.00236438	0.00197109	0.0015934	0.00251046	0.00112069	0.000201364	0.000382212	0.000458686	0.00200803	0.000350345	0.000804721	0.000211849	0.000351888	0.00126858	0	0.00143266	0	0	0	0	0
k__Bacteria;p__Bacteroidetes;c__[Saprospirae];o__[Saprospirales];f__Chitinophagaceae;g__	0.000753012	0.000245278	0.00105208	0.0004074	0.000156617	0.00104604	0.00312871	0.00154709	0.00018997	0	0.000422922	0.000681779	0.00128766	0.000284556	0	7.227e-05	0.000551521	0.00120627	0.00159388	0.00341755	8.1103e-05	0.0010927	0.000711844	0.000405844	0.000777001	0.000694927	0.000814996	0.00168168	0.00151057	0.000985545	0.00131221	0.00167364	0.00131391	0.000654434	0.000611539	0.000786318	0.0060241	0.000525517	0.000912017	0.000776781	0.00109965	0.00199348	0	0	0	0	0	0	0
k__Bacteria;p__Proteobacteria;c__Deltaproteobacteria;o__Myxococcales;f__;g__	0.00193632	0.000858474	7.51484e-05	0.000287577	0.000743931	0.000354045	0.000863092	0.000193386	0.00136778	0	0	0.00034089	0.000944287	0.000604681	0	0	0.000643441	0.000502614	0.000637552	0.000122055	0	0.000667759	0.000336366	0.000405844	0	0.00277971	0.00108666	0.000600601	0.000131354	0.000328515	0.000406161	0.00284519	0.000734243	0.000226535	7.64424e-05	0.00019658	0	0.000408735	0.000804721	0.000706165	0.000571818	0	0.00979498	0.00191022	6.41725e-05	0	0	0	0
k__Bacteria;p__Actinobacteria;c__Actinobacteria;o__Actinomycetales;f__Dermabacteraceae;g__Dermabacter	0.000645439	0	0	0	0	0	0	0	0	0	0	0.000170445	0	0.000391264	0.00130976	0	0	0	0	0	0	0	0.000398946	0	0	0	0	0	6.56771e-05	0	0	0	0	2.51705e-05	0	0	0	0	0	0.000211849	0	0	0	0	0.000320862	0	4.06075e-05	0	0.00309657
k__Bacteria;p__Proteobacteria;c__Gammaproteobacteria;o__Alteromonadales;f__Shewanellaceae;g__Shewanella	0.000968158	0.000858474	0.000676336	0.000551189	0.00195771	0.00247831	0.000431546	0.00116032	0.000987842	0	0.00253753	0.000681779	0.00171689	0.000924806	0.000109146	0	0.000643441	0.000703659	0.000956328	0.000854388	0.000243309	0.00078917	0.000563217	0.000270563	0.000777001	0.00208478	0.00176582	0.00036036	0.00118219	0.00065703	0.000656106	0.00569038	0.00117865	0.000125853	0.00118486	0.000458686	0.00267738	0.00134299	0.00150215	0.000423699	0.000131958	0.000543675	0	0	0	0	0	0	0
k__Bacteria;p__Proteobacteria;c__Alphaproteobacteria;o__Rhizobiales;f__Bradyrhizobiaceae;g__	0.000968158	0.000613196	0.000826633	0.000335506	0.000900548	0.000482789	0.000647319	0	0.000417933	0	0.00105731	0.000170445	0.000515066	3.55695e-05	0.000218293	0.00108405	0.000275761	0.000502614	0.00143449	0.00195289	0.000162206	0.000667759	0.00163489	0.000676407	0	0	0.000543331	0.00048048	0.000262709	0.00065703	0.000343675	0.00100418	0.00119798	5.03411e-05	0.000248438	0.000262106	0	0.000992643	0.00101931	0.00162418	4.3986e-05	0.00253715	0.00424317	0	0.000898415	0	0	4.02544e-05	0
k__Bacteria;p__Firmicutes;c__Clostridia;o__Clostridiales;f__Peptostreptococcaceae;g__Filifactor	0	0	0	0	0	0	0	0.000193386	0	0	0	0	0	0	0	0	0	0	0	0	0	0	0	0	0	0	0	0	0	0	6.24863e-05	0	0	0	9.5553e-05	0	0	0	0	0	0	0	0	0.000238777	0.00166848	0	8.1215e-05	0	0
k__Bacteria;p__Firmicutes;c__Bacilli;Other;Other;Other	0.000860585	0.000122639	0.000676336	0.000359471	0.00133125	0.00104604	0.00032366	0.0013537	0.000645897	0	0.00148023	0.000170445	0.000257533	0.000497973	0.000109146	0.00057816	0.00101112	0.000804182	0.00143449	0.000610277	0	0.0010927	0.00047717	0.000135281	0.0019425	0.000694927	0.00122249	0.0012012	0.00131354	0.000985545	0.000718593	0.00150628	0.000946787	0.000352387	0.000439544	0.00019658	0.00535475	0.000992643	0.0013412	0.000776781	0.00226528	0.000543675	0	0	0	0	0	0	0
k__Bacteria;p__Cyanobacteria;c__4C0d-2;o__MLE1-12;f__;g__	0.000860585	0	0	0	0	1.6093e-05	0	0	0	0	0	0	0.000257533	0.000177847	0	0.00028908	0.000735362	0	0	0	0	0	0.000250319	0	0	0.000694927	0.000679163	0	0	0	0	0.000669456	0.000367121	0	1.91106e-05	0	0	0	0.000697425	0.000282466	0	0	0	0	6.41725e-05	0	0	0	0
k__Bacteria;p__Actinobacteria;c__Actinobacteria;o__Actinomycetales;f__Mycobacteriaceae;g__Mycobacterium	0	0.000306598	7.51484e-05	0	0	0	0	0	0	0	0	0	0.000343377	0	0	0	0	0	0	0.000610277	0	0	0.000813536	0.0014881	0	0	0	0	0	0	0	0.000502092	9.66109e-05	0	5.73318e-05	0	0	0	0	0.000776781	0	0.000181225	0.00293453	0.00238777	0.000128345	0	0	8.05088e-05	0
k__Bacteria;p__Firmicutes;c__Clostridia;o__Clostridiales;f__Ruminococcaceae;g__Ruminococcus	0	0	0	0	0	0	0	0	0	0	0	0	0	0	0	0	0	0	0	0	0	0	0	0	0	0	0	0	0	0	0	0	0	0	0	0	0	0	0	0	0	0	0	0	0	0	0	0	0
k__Bacteria;p__Synergistetes;c__Synergistia;o__Synergistales;f__Synergistaceae;g__	0	0	0	0	0	0	0	0	0	0	0	0	0	0	0	0	0	0	0	0	0	0	0	0	0	0	0	0	0	0	0	0	0	0	0	0	0	0	0	0	0	0	0	0	0	0	0	0	0
k__Bacteria;p__Bacteroidetes;c__Bacteroidia;o__Bacteroidales;f__Porphyromonadaceae;g__Paludibacter	0	0.000183959	0	4.79294e-05	0	0	0	0	0	0	0	0	0	0	0	0	0	0.000100523	0	0	0	0	7.04022e-05	0	0.0003885	0	0	0	0.000262709	0.000164258	0.000437404	0.000334728	0	0.000151023	0.000133774	0.000131053	0	0.000233563	0	0.000282466	0	0.0014498	0	0.00119389	0.0109735	0	0	0	0
k__Bacteria;p__Proteobacteria;c__Alphaproteobacteria;o__Rhodospirillales;f__Acetobacteraceae;g__Acetobacter	0	0	0	0	0	0	0	0	0	0	0	0	0	0	0	0	0	0	0.000478164	0	0	0	0.000500638	0.000135281	0	0	0	0	0	0.000492773	0	0	0	0	1.91106e-05	0	0	0	0	0	0.000131958	0.00036245	0.0020621	0.00119389	0.000128345	0	0	0.000120763	0
k__Bacteria;p__Firmicutes;c__Bacilli;o__Lactobacillales;f__Aerococcaceae;g__	0	0.000245278	0.000150297	0.000575153	0.0032498	0.00043451	0.000539433	0	0.00018997	0	0.00253753	0.000170445	0.000257533	0.000106708	0.000218293	0	0	0.000502614	0.000637552	0.000366166	0	0.000303527	4.69348e-05	0	0.0003885	0.0152884	0.000407498	0.000600601	0	0.00065703	0.000281188	0	0.000115933	0	9.5553e-05	0	0	0	0	0.000211849	0.000197937	0.000181225	0.000356902	0	0	0	0	0	0
k__Bacteria;p__Proteobacteria;c__Betaproteobacteria;o__Neisseriales;f__Neisseriaceae;Other	0	0	0	2.39647e-05	3.91543e-05	0	0	0	0	0	0	0	0	0	0.000109146	0	0	0	0	0.000732332	8.1103e-05	0	0	0	0	0	0	0	0.000394063	0	0	0	0	0	0	0	0	0	0	0	0	0	3.96558e-05	0	0	0	8.1215e-05	0	0
k__Bacteria;p__Firmicutes;c__Clostridia;o__Clostridiales;f__Clostridiaceae;g__Clostridium	0	0	0	0	0	0	0	0	0	0	0	0	0	0	0	0	0	0	0	0	0	0	0	0.000405844	0	0	0	0	0	0	0	0	0	0	0	0	0	0	0	0	0	0	0	0	0.000449207	0	0.0159587	0	0.000193536
k__Bacteria;p__Actinobacteria;c__Actinobacteria;o__Actinomycetales;f__Intrasporangiaceae;g__Janibacter	0	0	0	0	0	0	0.000431546	0	0	0	0	0	0	0	0	0	0	0.000100523	0	0	0.000162206	0.000182116	0.000336366	0	0	0	0	0	0	0	0	0	0.000405766	0	0	0	0	0	0	0	0	0	0	0.000477555	0.00154014	0	0	0	0.00212889
k__Bacteria;p__Firmicutes;c__Clostridia;o__Clostridiales;f__[Tissierellaceae];g__	0	0	0	0	0	0	0	0	0	0	0	0	0	0	0	0	0	0	0	0	0	0	0	0	0	0	0	0	0	0	0	0	0	0	0	0	0	0	0	0	0	0	0	0	0	0	0	0	0
k__Bacteria;p__Bacteroidetes;c__Sphingobacteriia;o__Sphingobacteriales;f__Sphingobacteriaceae;g__Sphingobacterium	0	0	0	0	0	1.6093e-05	0	0	0.000151976	0	0	0	0	0	0	0	0	0	0	0	0	0	0.000117337	0	0	0	0	0.00012012	6.56771e-05	0	0	0	0	0	0	0	0.000669344	0	0	0	0	0	0	0	0	0	0	0.000201272	0
k__Bacteria;p__Proteobacteria;c__Alphaproteobacteria;o__Rhodospirillales;f__Rhodospirillaceae;g__Skermanella	0	0.000306598	0	7.18942e-05	0.000156617	0.000193115	0	0	0	0	0.000211461	0.000170445	0.000171689	0	0	0	0	0	0.000159388	0.0010985	0.000486618	0.000485643	0.000164272	0	0	0	0	0	0	0.000492773	0	0	0	0	0	0.000131053	0	0.000233563	0	0	0	0	0	0.00119389	0.00320862	0	0	4.02544e-05	0.000193536
k__Bacteria;p__Proteobacteria;c__Gammaproteobacteria;o__Xanthomonadales;f__Xanthomonadaceae;g__Pseudoxanthomonas	0	0	0	2.39647e-05	0	1.6093e-05	0	0	0	0	0	0	0	0	0	0	0	0	0	0	0	0	0	0	0	0	0	0	0.000262709	0.000164258	0	0	0	0	1.91106e-05	0	0	0	0	0.000353082	0	0	0	0	0	0	0.000121822	4.02544e-05	0.00251597
k__Bacteria;p__Bacteroidetes;c__Cytophagia;o__Cytophagales;f__Cytophagaceae;g__Siphonobacter	0	0.000245278	0	0.000239647	0	0.000498882	0.000431546	0	0	0	0.000211461	0	0	0	0	0	0	0	0	0.000854388	0	0.000182116	0	0.00202922	0.0003885	0.00138985	0.000814996	0	0.000262709	0.000328515	0.000499891	0.00083682	0.000541021	0.000251705	0.00156707	0.00229343	0	0	0.000321888	0.000988631	0.00736766	0	0	0	0	0	0	0	0
k__Bacteria;p__[Thermi];c__Deinococci;o__Deinococcales;f__Trueperaceae;g__Truepera	0	0	0	0	0	0	0	0	0	0	0	0	0	0	0	0	0	0	0	0	0	0	1.56449e-05	0	0	0	0	0	0	0	0	0	0	0	0	0	0	0	0	0	0	0	0	0	0	0	0.000203037	0	0
k__Bacteria;p__Firmicutes;c__Bacilli;o__Gemellales;f__Gemellaceae;g__	0	0	0	0.000599118	0.00027408	3.21859e-05	0	0.000193386	3.79939e-05	0	0	0	0	0	0.000218293	0	0	0	0	0.00122055	0	0	5.47572e-05	0	0.0011655	0	0	0	0.000262709	0	0	0	5.79665e-05	0	5.73318e-05	0	0	0	0	0	2.1993e-05	0	0.000872427	0	0.00109093	0	0.000121822	0	0.00135475
k__Bacteria;p__Firmicutes;c__Bacilli;o__Bacillales;f__Planococcaceae;g__	0	0.000122639	0	0	0	0	0	0	0	0	0	0.000426112	0	0.000177847	0.000218293	0	0	0	0	0.000122055	0	0.000242822	0.000125159	0	0	0	0	0.00024024	0.000131354	0	0	0.00100418	9.66109e-05	0.000704775	9.5553e-05	0	0	0	0	7.06165e-05	0	0.000181225	7.93116e-05	0.00119389	0	0	4.06075e-05	0	0
k__Bacteria;p__Actinobacteria;c__Actinobacteria;o__Actinomycetales;f__Actinomycetaceae;g__Actinobaculum	0	0	0	0	0	0	0	0	0	0	0	0	0	0	0	0	0	0	0	0	0	0	8.60471e-05	0	0	0	0	0	0	0	0	0	0	0	0	0	0	0	0	0	0	0	0.000594837	0	0	0	4.06075e-05	0	0
k__Bacteria;p__Proteobacteria;c__Alphaproteobacteria;o__Caulobacterales;f__Caulobacteraceae;g__Phenylobacterium	0.0171041	0	0	0	0	3.21859e-05	0	0	0	0	0	0	0	0	0.000327439	0	0	0	0	0	0	0	0.000156449	0	0.000777001	0	0	0	0	0	6.24863e-05	0	0.000521699	0	0.000191106	0	0	0	0.000160944	0	0	0	0	0	0.00417121	0	4.06075e-05	0	0
k__Bacteria;p__Bacteroidetes;c__Cytophagia;o__Cytophagales;f__Cytophagaceae;g__Spirosoma	0	0	0	0	0	0	0	0	0	0	0	0	0	0	0	0	0.000275761	0	0	0	0	0	0	0	0	0	0.000135833	0	0	0	6.24863e-05	0	0	0.000176194	1.91106e-05	0	0	0	0	0	0.000241923	0	0	0	0	0	0	0	0
k__Bacteria;p__Actinobacteria;c__Actinobacteria;o__Actinomycetales;f__Dermacoccaceae;g__Dermacoccus	0.000430293	0	0	4.79294e-05	0	0.000643718	0	0	0.000493921	0	0	0	0.00060091	0.000533542	0.000218293	0	0	0.000100523	0	0	0	0	0.000101692	0.000135281	0	0	0	0	6.56771e-05	0	3.12432e-05	0	0	0	1.91106e-05	0	0.000669344	0	0	0	0	0	0	0	0	0	4.06075e-05	0	0
k__Bacteria;p__WPS-2;c__;o__;f__;g__	0	0	0	0	0	0	0	0	0	0	0	0	0	0	0	0	0	0	0	0.000244111	0	0	0.000265964	0.000135281	0	0	0	0	0	0	0	0	0	0	3.82212e-05	0	0	0	0	0	0	0	0.000713804	0	0	0	0	0	0
k__Bacteria;p__Firmicutes;c__Bacilli;o__Lactobacillales;f__Enterococcaceae;g__Vagococcus	0.000215146	0.000122639	0.000300594	0.000311541	0.000352388	0.000482789	0.000215773	0.000580159	0.000227964	0	0.000845845	0	0.000257533	0.000177847	0	0.00065043	0.000459601	0.000301568	0.000159388	0.000610277	0	0.00103199	0.000211206	0.000676407	0.0011655	0.00347464	0.000135833	0.000960961	0.00091948	0.000492773	0.000437404	0.000502092	0.000579665	0.000201364	0.000229327	0.000131053	0.00334672	0.00075908	0.000858369	0.000635548	0.00087972	0.000543675	0	0	0	0	0	0	0
k__Bacteria;p__Cyanobacteria;c__Oscillatoriophycideae;Other;Other;Other	0	0	0	0	0	0	0	0	0	0	0	0	0.000343377	0	0	0	0	0	0	0	0	0	0	0	0	0	0	0	0	0	0	0	0	0	0	0	0	0	0	0	0	0	0	0	0	0	0	0	0
k__Bacteria;p__Proteobacteria;c__Alphaproteobacteria;o__Rhizobiales;f__Bartonellaceae;g__	0	0.000245278	0	0	0	0	0	0	0	0	0	0	0	0	0	0	0	0	0	0.000244111	0	0	3.12898e-05	0	0	0	0	0	0	0	0	0	5.79665e-05	0	0	0	0	0	0	0	0	0.00036245	0	0	0	0	4.06075e-05	0	0
k__Bacteria;p__Proteobacteria;c__Gammaproteobacteria;o__Pseudomonadales;f__Pseudomonadaceae;Other	0	0	0	0	0	0	0	0	0	0	0	0	0	0	0	0	0	0	0	0	0	0	0	0	0	0	0	0	0	0	0	0	0	0	0	0	0	0	0	0	0	0	0	0	0	0	0	0	0
k__Bacteria;p__Proteobacteria;c__Alphaproteobacteria;o__Rhodobacterales;f__Rhodobacteraceae;g__	0	0.000122639	0	0	0	0	0	0	0	0	0	0.000255667	0.000343377	0	0	0.00014454	0	0.000201045	0	0.000732332	0.000162206	0	0.000281609	0	0	0	0	0	0	0	6.24863e-05	0	0.000502377	2.51705e-05	0	0	0	0	0	0.000776781	0	0.000181225	0.000793116	0.000477555	0.00205352	0	0.00016243	0.000120763	0.00096768
k__Bacteria;p__Proteobacteria;c__Alphaproteobacteria;o__RF32;f__;g__	0	0	0	0	0	0	0	0	0	0	0	0	0	0	0	0	0	0	0	0	0	0	0	0	0	0	0	0	0	0	0	0	7.72887e-05	0	0	0	0	0	0	0	0	0	0	0	0	0	0.00125883	0	0
k__Bacteria;p__Firmicutes;c__Clostridia;o__Clostridiales;f__Lachnospiraceae;g__Catonella	0	0	0	0	0	0	0	0	0	0	0	0	0	0	0	0	0	0	0	0	0	0	0	0	0	0	0	0	0	0	0	0	0	0	1.91106e-05	6.55265e-05	0	0	0	0	0	0	0.0013483	0	0.000128345	0	0.00016243	0	0.00212889
k__Bacteria;p__Bacteroidetes;c__Sphingobacteriia;o__Sphingobacteriales;f__Sphingobacteriaceae;g__Pedobacter	0.00129088	0	0	9.58589e-05	0	0.000225301	0.000431546	0	0	0	0.000422922	0	0	0	0.000109146	0	0.000919202	0	0.000318776	0.000122055	0	0.000546349	0.000117337	0	0	0	0	0	6.56771e-05	0.000328515	6.24863e-05	0.00117155	0.000463732	0	1.91106e-05	6.55265e-05	0.00133869	0.000934252	0.000643777	0.000141233	8.7972e-05	0	0	0.000238777	0.000192517	0	0	0	0
k__Bacteria;p__Firmicutes;c__Clostridia;o__Clostridiales;f__Veillonellaceae;g__Megasphaera	0	0	0	0	0	0	0	0	0	0	0	0	0	0	0.000109146	0	0	0	0	0	0	0	0	0	0	0	0	0	0	0	0	0	0	0	0	0	0	0	0	0	0	0	0	0	0	0	0.00097458	0	0
k__Bacteria;p__Acidobacteria;c__DA052;o__Ellin6513;f__;g__	0	0.000245278	0	0.000119824	0.000665623	4.82789e-05	0.000107887	0	0	0	0.000211461	8.52224e-05	0.000429221	3.55695e-05	0	0	0.000735362	0.000201045	0	0.000488222	0	0.0011534	0.000250319	0.000135281	0	0.00277971	0	0.00156156	0.000131354	0	0.000187459	0	0.000309155	7.55116e-05	9.5553e-05	0	0.000669344	5.83908e-05	0.000697425	0	0.000153951	0.000181225	0.00115002	0.000477555	0	0	0	0	0
k__Bacteria;p__Proteobacteria;c__Alphaproteobacteria;o__Rhizobiales;f__Hyphomicrobiaceae;g__Rhodoplanes	0.00129088	0	0	7.18942e-05	0	0.000337952	0	0	0.00117781	0	0.000422922	0.00034089	0.000257533	0	0	0	0.00018384	0.000301568	0.00079694	0.000244111	0	0.000182116	3.91123e-05	0.000270563	0.0019425	0	0.000679163	0	0	0	0.000156216	0.000669456	0.000521699	0.000151023	5.73318e-05	0	0	0.000467126	0	7.06165e-05	0.00021993	0.0007249	0.00118967	0.00286533	0.000320862	0	0	0	0
k__Bacteria;p__Proteobacteria;c__Gammaproteobacteria;o__Pseudomonadales;f__Moraxellaceae;g__	0	0	0	0	0	0	0	0.000193386	7.59878e-05	0	0	0	0.000343377	0	0	0	9.19202e-05	0	0.000318776	0.000366166	8.1103e-05	0.00352091	0.000344188	0	0	0	0	0.00012012	0	0	0	0	7.72887e-05	0	0.000114664	0	0	0	0	0	2.1993e-05	0	0.000396558	0.000238777	6.41725e-05	0	0.000121822	4.02544e-05	0.000193536
k__Bacteria;p__Synergistetes;c__Synergistia;o__Synergistales;f__Dethiosulfovibrionaceae;g__Pyramidobacter	0	0	0	0	0	0	0	0	0	0	0	0	0	0	0	0	0	0	0	0	0	0	0	0	0	0	0	0	0	0	0	0	0	0	0	0	0	0	0	0	0	0	0	0	0	0	0	0	0
k__Bacteria;p__Proteobacteria;c__Betaproteobacteria;o__Burkholderiales;f__Burkholderiaceae;g__	0.000968158	0.000183959	0.00112723	0.000527224	0.000234926	0.000627625	0.000215773	0.000193386	0.000417933	0	0.000634384	8.52224e-05	0.000686754	0.000355695	0	0.00057816	0.00018384	0.000904704	0.000956328	0.00134261	0	0	0.000383301	0.000270563	0.000777001	0	0.000543331	0.00192192	0.000525417	0.000821288	0.000468647	0.000502092	0.000985431	0.000327217	0.000248438	0.000458686	0.000669344	0.000467126	0.00118026	0.000141233	0.000329895	0	0	0	0	0	0	0	0
k__Bacteria;p__Proteobacteria;c__Alphaproteobacteria;o__Rickettsiales;f__mitochondria;Other	0	0	0	0	0	0	0	0	0	0	0	8.52224e-05	0	0	0	0	0	0	0	0.000122055	0.000162206	0	5.47572e-05	0	0	0	0	0.00048048	0.00045974	0.00295664	0	0	0	0	1.91106e-05	0	0	0.000350345	0	0	0	0.000543675	0.000198279	0.000716332	0.0011551	0	0.00016243	0.000281781	0.00425779
k__Bacteria;p__Firmicutes;c__Clostridia;o__Clostridiales;f__Peptostreptococcaceae;g__Peptostreptococcus	0	0	0	0	0	0	0.00032366	0	0	0	0	0	0	0.000142278	0.000436586	0	0	0	0	0	8.1103e-05	0	0.000164272	0.000135281	0	0	0	0	0	0.000164258	0	0	1.93222e-05	0	0	0	0	0	0	0	0	0	0	0	0	0	8.1215e-05	0.000563562	0
k__Bacteria;p__Firmicutes;c__Clostridia;o__Clostridiales;f__[Tissierellaceae];g__1-68	0	0	0	0	0	0	0	0	0	0	0	0	0	0	0	0	0	0	0	0	0	0	0	0	0	0	0	0	0	0	0	0	0	0	0	0	0	0	0	0	0	0	0	0	0	0	0	0	0
k__Bacteria;p__Proteobacteria;c__Betaproteobacteria;o__Burkholderiales;f__Oxalobacteraceae;g__Ralstonia	0	0.000183959	0	0.000239647	0.00215348	0.000418417	0	0	0	0	0.000422922	8.52224e-05	0.00060091	0.000248986	0	0	0.00018384	0.000301568	0.000159388	0	0	0.000182116	3.91123e-05	0.000135281	0.0011655	0.00208478	0.000543331	0.00132132	0.000788126	0.000328515	0.000468647	0.00217573	0.00112069	0.000151023	3.82212e-05	0	0.00334672	0.000408735	0	0	0	0	0	0	0	0	0	0	0
k__Bacteria;p__Proteobacteria;c__Alphaproteobacteria;o__Rhizobiales;f__Hyphomicrobiaceae;g__Pedomicrobium	0.000430293	0.000429237	0.000450891	0.000239647	0.000626468	0.000627625	0	0.000193386	0.000113982	0	0	0.00034089	0.000171689	0	0	0.00050589	0.000827282	0.000301568	0	0.000366166	8.1103e-05	0.000364232	0.000359833	0	0	0.000694927	0	0.00012012	0.000197031	0	0.000249945	0.000502092	0.000753565	0.000201364	0.000133774	6.55265e-05	0.000669344	0.000525517	0.000965665	0.000776781	0	0	0	0	0	0	0	0	0
k__Bacteria;p__Proteobacteria;c__Alphaproteobacteria;o__Rhodospirillales;f__Acetobacteraceae;g__	0	0	0	0	0	0	0	0	0	0	0	0	0	0	0	0	0	0	0	0	0	0	0.000469348	0	0	0	0	0	0	0	0	0	0	0	0	0	0	0	0	0	0	0	0	0	0	0	8.1215e-05	0	0
k__Bacteria;p__Fusobacteria;c__Fusobacteriia;o__Fusobacteriales;f__Leptotrichiaceae;g__	0	0	0	0	0	0	0	0	0	0	0	0	0	0	0	0	0	0	0.000637552	0	0	0	0	0	0	0	0	0	0.00045974	0	0	0	0	2.51705e-05	0.00095553	0	0	0	0	0	0	0	0	0	0	0.00028401	0	0	0
k__Bacteria;p__Actinobacteria;c__Actinobacteria;o__Actinomycetales;f__Geodermatophilaceae;Other	0	0	0	0	0	0	0	0	0	0	0	0	0	0	0	0	0	0	0	0	0	0	0.0138536	0	0	0	0.000135833	0	6.56771e-05	0	0	0	1.93222e-05	0	0	0	0	0	0.000107296	0	0	0.00036245	0	0	0	0	0	0	0
k__Bacteria;p__Proteobacteria;c__Alphaproteobacteria;o__Rhizobiales;f__Brucellaceae;g__Ochrobactrum	0	0	0	2.39647e-05	0	9.65577e-05	0	0.000193386	0	0	0.000634384	8.52224e-05	0	7.11389e-05	0	0	0	0	0.000318776	0.000122055	0	0.000485643	3.91123e-05	0.000270563	0	0	0.000135833	0.00036036	0.000328386	0	6.24863e-05	0	0	0	0	0	0	0.000291954	0	0	0	0.000181225	0.00103105	0.000238777	0	0	0	4.02544e-05	0
k__Bacteria;p__Bacteroidetes;c__Flavobacteriia;o__Flavobacteriales;f__Cryomorphaceae;g__Fluviicola	0	0	0	0	0	0	0	0	0	0	0	0	0	0	0	0	0	0	0	0	0	0	0	0	0	0	0	0	0	0	0	0	0	0	0	0	0	0	0	0	0	0	0	0	0	0	0	0	0
k__Bacteria;p__Proteobacteria;c__Alphaproteobacteria;o__Rickettsiales;f__Rickettsiaceae;g__Rickettsia	0	0	0	0	0	0	0	0	0	0	0	0	0	0	0	0	0	0	0	0.000244111	0	0	0	0	0	0	0	0	0	0	0	0	0	0	0	0	0	0	0	0	0	0	0	0	0	0	4.06075e-05	0	0
k__Bacteria;p__Proteobacteria;c__Alphaproteobacteria;o__Sphingomonadales;f__Erythrobacteraceae;g__	0	0	0	0	0	0	0	0	0	0	0	0	0.000429221	0	0	0	0	0	0	0.000976443	0	0	3.12898e-05	0	0	0	0	0	0	0	0	0	0.000135255	2.51705e-05	1.91106e-05	0	0	0	0	0.000141233	0	0	0	0	0	0	0	0	0.000193536
k__Bacteria;p__Proteobacteria;c__Alphaproteobacteria;o__Rhizobiales;f__Phyllobacteriaceae;g__Phyllobacterium	0	0.000245278	0.000450891	0.000359471	0.00140955	9.65577e-05	0	0.000193386	0.000645897	0	0	0.000170445	0	0	0	0.00086724	0.000735362	0.000301568	0.000318776	0.000366166	0.000324412	0.000182116	7.82246e-05	0.000135281	0.0003885	0	0.000135833	0.00024024	0.000328386	0.000164258	0.000281188	0.000669456	0.000811531	0.00045307	0.000114664	0	0.00200803	0	0.000375536	0	0	0.000906125	0	0	0	0.00028401	0	0	0
k__Bacteria;p__Actinobacteria;c__Actinobacteria;o__Actinomycetales;f__Actinomycetaceae;Other	0	0	0	2.39647e-05	0	0	0	0	0	0	0	0	0	0	0	0	0	0.000301568	0	0.000122055	0	0	0	0	0	0	0	0	0.000262709	0	6.24863e-05	0	0	0	3.82212e-05	0	0	0	0	0	0.000109965	0	0.000158623	0.000477555	0.000385035	0	4.06075e-05	0	0.000193536
k__Bacteria;p__Proteobacteria;c__Alphaproteobacteria;o__Rhizobiales;f__Beijerinckiaceae;g__	0	0	0.000225445	2.39647e-05	0.000743931	0	0.00107887	0	0	0	0	0	0	0	0	0	0	0	0.000478164	0	0	0	0.000336366	0	0	0	0	0	0	0	0.0110601	0	0.000463732	0	0	0	0	0	0	0	0	0	0	0	0.00025669	0.00028401	0	0	0
k__Bacteria;p__Firmicutes;c__Clostridia;o__Clostridiales;f__Lachnospiraceae;g__	0	0	0	0	0	0	0	0	0	0	0	0	0	0	0	0	0	0	0	0	0	0	0	0	0	0	0	0	0	0	0	0	0	0	0	0	0	0	0	0	0	0	0	0	0	0	0	0	0
k__Bacteria;p__Proteobacteria;c__Betaproteobacteria;o__Burkholderiales;f__Burkholderiaceae;g__Burkholderia	0	0	0.000375742	0	0	3.21859e-05	0	0	0	0	0	0	0	0.000106708	0.00130976	0	0	0.000100523	0	0.000122055	8.1103e-05	0.00078917	0.000312898	0.000135281	0	0	0	0	0	0.000328515	6.24863e-05	0.00100418	0.000328477	0	0	0	0	0.000934252	0	0.000282466	0.000153951	0	0	0	0	0	0	0	0
k__Bacteria;p__Proteobacteria;c__Betaproteobacteria;o__Burkholderiales;f__Comamonadaceae;g__Hylemonella	0	0	0	0	0	0	0	0	0	0	0	0	0	0	0	0	0	0	0	0	0	0	0	0	0	0	0	0	0	0	0	0	0	0	0	0	0	0	0	0	0	0	0	0.000477555	0	0	0.000121822	8.05088e-05	0.000387072
k__Bacteria;p__Proteobacteria;c__Betaproteobacteria;o__Rhodocyclales;f__Rhodocyclaceae;g__Hydrogenophilus	0	0	0	0.000119824	0	4.82789e-05	0.00194196	0	0	0	0	8.52224e-05	0.000944287	0	0.000982318	7.227e-05	0	0	0	0.000488222	0	0	0.00131417	0.00135281	0	0	0	0.00036036	0	0.000164258	6.24863e-05	0	7.72887e-05	0.000176194	1.91106e-05	0	0	0.000175172	5.36481e-05	0	0	0	0	0.000238777	0	0	0	0	0.00251597
k__Bacteria;p__Proteobacteria;c__Alphaproteobacteria;o__Rhizobiales;f__Aurantimonadaceae;g__Aurantimonas	0	0	0	0	0	0	0.000215773	0	0	0	0	0	0	0	0	0	0	0	0	0	0	0.00285315	0.000179917	0.000135281	0	0	0	0.00048048	0	0	0	0	0	0	0	0	0	0	0	0	0	0	0	0	0	0	0.00048729	4.02544e-05	0.00290304
k__Bacteria;p__Firmicutes;c__Bacilli;o__Lactobacillales;Other;Other	0	0	0	7.18942e-05	0	0	0	0	0	0	0	0	0.000343377	3.55695e-05	0.000109146	0	0	0	0	0.000366166	0	0	0.000344188	0.000135281	0	0	0	0	0	0.00065703	0	0.000167364	0	0	0	0.000131053	0	0	0	0	0	0	0	0.000477555	0.00025669	0	0.000527897	8.05088e-05	0
k__Bacteria;p__Proteobacteria;c__Betaproteobacteria;o__Burkholderiales;f__Oxalobacteraceae;g__Janthinobacterium	0.000322719	0.000245278	0.000826633	9.58589e-05	0.000195771	0.000112651	0.00032366	0.000386772	0.00018997	0	0.000211461	0.000170445	0.000343377	0	0.000327439	0	0.000643441	0.000100523	0.000637552	0.000122055	0	0.000242822	7.82246e-05	0	0	0.000694927	0.000407498	0.00048048	0.00105083	0	0.000281188	0.000334728	0.000212544	0	0.000133774	0.00019658	0.000669344	0	5.36481e-05	0.000353082	0.000131958	0.000181225	0	0	6.41725e-05	0	0	0	0
k__Bacteria;p__Firmicutes;c__Bacilli;o__Turicibacterales;f__Turicibacteraceae;g__Turicibacter	0	0	0	0	0	0	0	0	0	0	0.000211461	0	0	0	0	0	0	0	0	0.000244111	0	0.000971286	2.34674e-05	0	0	0	0	0	0	0	0	0	0	0	0	0	0	0	0	0	0.000241923	0.000181225	0	0	0	0	8.1215e-05	4.02544e-05	0
k__Bacteria;p__Actinobacteria;c__Coriobacteriia;o__Coriobacteriales;f__Coriobacteriaceae;g__	0	0	7.51484e-05	0	0	0	0	0	0.000151976	0	0	0	0	0	0	0	0	0	0	0	0	0	0	0	0	0	0	0	0	0	0	0	0	0	0	0	0	0	0	0	0	0	0	0	0	0	0	4.02544e-05	0
k__Bacteria;p__Proteobacteria;c__Gammaproteobacteria;o__Xanthomonadales;f__Sinobacteraceae;g__Nevskia	0	0	0	9.58589e-05	0.00129209	6.43718e-05	0.000107887	0	0	0	0	8.52224e-05	8.58443e-05	0	0.000109146	0.00028908	9.19202e-05	0.000100523	0	0	0	6.07054e-05	0.000281609	0	0	0	0	0	6.56771e-05	0	0	0	0.000115933	0	0	0	0	0.000467126	0.000375536	0	0	0	0.00257763	0.00167144	0	0	0	0	0
k__Bacteria;p__Proteobacteria;c__Alphaproteobacteria;o__Rhodobacterales;f__Rhodobacteraceae;g__Rhodobacter	0	0	0	0	0	0	0	0	0	0	0	0	8.58443e-05	0	0	0	0	0	0	0	0	0	0	0	0	0	0	0	0	0	0	0	0	0	0	0	0	0	0	0	0	0	0	0	0	0	0	0	0
k__Bacteria;p__Gemmatimonadetes;c__Gemm-3;o__;f__;g__	0	0	0	0.000239647	0	4.82789e-05	0	0	0	0	0	0	0	0	0.000109146	0	0	0	0	0.000366166	0	0	0.000461525	0	0	0	0	0.00036036	0	0	0	0.0023431	0.00183561	0	0.000439544	0	0.000669344	0	0	0	0.000197937	0	0	0	0	0	0	0	0
k__Bacteria;p__Firmicutes;c__Clostridia;o__Clostridiales;f__Clostridiaceae;g__SMB53	0	0	0	0	0	0	0.00129464	0	0	0	0	0	0.000171689	0	0	0	0	0	0	0	0	6.07054e-05	7.04022e-05	0	0	0	0	0	6.56771e-05	0	0	0	0	0	0	0	0	0	0	0	0	0	0	0	0	0	4.06075e-05	0	0
k__Bacteria;p__Proteobacteria;c__Gammaproteobacteria;o__Legionellales;f__Coxiellaceae;g__Rickettsiella	0	0	0	0	0	0	0	0	0	0	0	0	0	0	0	0	0	0	0	0	0	0	0	0	0	0	0	0	0	0	0	0	0	0	0	0	0	0	0	0	0	0	0	0	0	0	0	0	0.000193536
k__Bacteria;p__Proteobacteria;c__Alphaproteobacteria;o__Rhizobiales;f__Aurantimonadaceae;g__	0	0	0	0	0	0	0.00151041	0	0	0	0	0	0	0	0	0	0	0	0	0	0	0.00145693	0	0	0	0	0	0	0	0	0	0	0	0	0	0	0	0	0	0	0	0	0	0	6.41725e-05	0	0	0	0
k__Bacteria;p__Proteobacteria;c__Alphaproteobacteria;o__Rhodobacterales;f__Rhodobacteraceae;g__Amaricoccus	0.000645439	0	0	0	0	0	0	0	0	0	0	0	0.000343377	0.000604681	0	0	0	0	0	0.00512633	8.1103e-05	0.00121411	0	0.000135281	0.0003885	0	0	0	0	0	0	0	0	0	1.91106e-05	0	0	0	0	0	0	0	0.000951739	0	0.00051338	0	8.1215e-05	0.000120763	0.000387072
k__Bacteria;p__Cyanobacteria;c__Nostocophycideae;o__Nostocales;f__Nostocaceae;Other	0	0	0	0	0	0	0	0	0	0	0	0	0	0	0	0	0	0	0	0	0	0	0	0	0	0	0	0	0	0	0	0	0	0	0	0	0	0	0	0	0	0	0	0	0	0	0	0	0
k__Bacteria;p__Proteobacteria;c__Gammaproteobacteria;o__Xanthomonadales;f__Xanthomonadaceae;g__Dokdonella	0	0	7.51484e-05	0.00045533	3.91543e-05	0.000386231	0.000431546	0	0.000341945	0	0.000845845	0.000255667	8.58443e-05	3.55695e-05	0.000109146	0	0	0	0.000159388	0	8.1103e-05	0.000121411	0.000164272	0.00094697	0	0	0.000135833	0	0	0	9.37295e-05	0	0.000154577	0.00108233	0.00168173	0	0	0	0.000214592	0.000423699	0.00105566	0	0	0	0	0	4.06075e-05	0	0
k__Bacteria;p__Proteobacteria;c__Alphaproteobacteria;o__Rhodospirillales;f__Rhodospirillaceae;g__	0.000430293	0.000306598	0	0	0	1.6093e-05	0.00032366	0.000193386	0	0	0.000211461	0	0	0	0	0.00021681	0	0	0.000478164	0.000488222	0	0	2.34674e-05	0.000135281	0.001554	0	0	0.00036036	0	0	0.000124973	0	0.000154577	5.03411e-05	1.91106e-05	0.000131053	0	5.83908e-05	0	0	0	0.0007249	0	0	0	0	0	0	0
k__Bacteria;p__Proteobacteria;c__Deltaproteobacteria;o__Myxococcales;f__Cystobacteraceae;Other	0	0	0	0	0	0	0	0	0	0	0	0	0	0	0	0	0	0	0	0.00280727	0.000486618	0	0	0	0	0	0	0	0	0	0	0	0	0	0	0	0	0	0	0	0	0	0	0	0	0	0	0	0
k__Bacteria;p__Firmicutes;c__Clostridia;o__Clostridiales;Other;Other	0	0	0	0	0	0	0	0	0	0	0	0	0	0	0	0	0	0	0	0	0	0	0	0	0	0	0	0	0	0	0	0	0	0	0	0	0	0	0	0	0	0	0	0	0	0	0	0	0
k__Bacteria;p__Actinobacteria;c__Actinobacteria;o__Actinomycetales;f__Nocardioidaceae;g__Nocardioides	0	0	0	7.18942e-05	7.83085e-05	3.21859e-05	0.000863092	0	0.000227964	0	0	0	0.000429221	0	0.000109146	0	0	0.000703659	0	0.000610277	0	0	0.000915228	0.000135281	0.000777001	0.000694927	0.000407498	0	0	0	3.12432e-05	0.00117155	0.000714921	5.03411e-05	1.91106e-05	0	0	0.000350345	0	0.000423699	0	0.000181225	0	0	0	0	0	0	0
k__Bacteria;p__Firmicutes;c__Bacilli;o__Bacillales;f__Bacillaceae;g__Marinococcus	0	0	0	0	0	0	0	0	0	0	0	0	0	0	0	0	0	0	0	0	0	0	0	0	0	0	0	0	0	0	0	0	0	0	0	0	0	0	0	0	0	0	0	0	0	0	0	0	0
k__Bacteria;p__Proteobacteria;c__Deltaproteobacteria;o__Desulfovibrionales;f__Desulfovibrionaceae;g__Desulfovibrio	0	0	0	0	0	0	0	0	0	0	0	0	0	0	0	0	0	0	0	0	0	0	0	0	0	0	0	0	0	0	0	0	0	0	0	0	0	0	0	0	0	0	0	0	0	0	0	0	0
k__Bacteria;p__Synergistetes;c__Synergistia;o__Synergistales;f__Dethiosulfovibrionaceae;g__TG5	0	0	0	0	0	0	0	0	0	0	0	0	0	0	0	0	0	0	0	0	0	0	0	0	0	0	0	0	0	0	0	0	0	0	0	0	0	0	0	0	0	0	0	0	0	0	0	0	0
k__Bacteria;p__Proteobacteria;c__Gammaproteobacteria;o__Xanthomonadales;f__Xanthomonadaceae;g__Luteimonas	0	0	7.51484e-05	0	0	0	0.000107887	0	0	0	0	0	0	7.11389e-05	0	0	0	0	0	0	0	0.000546349	0	0	0	0	0	0	0	0	3.12432e-05	0	0	0	0	0	0	0	0	0	0	0	0	0	6.41725e-05	0	4.06075e-05	0	0
k__Bacteria;p__Proteobacteria;c__Betaproteobacteria;o__Burkholderiales;f__Burkholderiaceae;g__Lautropia	0	0	0	0	0	0.000225301	0.000215773	0	0	0	0	0	0	0	0	0	9.19202e-05	0.000804182	0	0.002197	0.000162206	0	0	0.000135281	0	0	0	0	0	0	0	0	0.000231866	0	3.82212e-05	0.000262106	0	0	0	0	0	0	0	0	6.41725e-05	0	0.000893365	0.000241526	0
k__Bacteria;p__Proteobacteria;c__Gammaproteobacteria;o__Aeromonadales;f__Aeromonadaceae;Other	0.000322719	0	0.000225445	4.79294e-05	0	0.000386231	0.000215773	0.00174048	0.000493921	0	0.000422922	0	0	0.000106708	0	0.00014454	0.000367681	0.000402091	0	0.000122055	0	0.000364232	0.000172094	0	0.0003885	0.000694927	0.000135833	0.00012012	6.56771e-05	0.000164258	0.000218702	0.000167364	5.79665e-05	0	3.82212e-05	6.55265e-05	0	0.000583908	0.00026824	0.000494315	0	0.000181225	0	0	0	0	0	0	0
k__Bacteria;p__Actinobacteria;c__Actinobacteria;o__Actinomycetales;f__Microbacteriaceae;g__Agromyces	0	0.000183959	0	0.000718942	0	0.000675904	0	0	0	0	0.00126877	8.52224e-05	0	0	0	0	0	0.000301568	0	0.000244111	0	0	3.91123e-05	0.000270563	0	0.000694927	0.000135833	0	0	0.000164258	0.000374918	0	0.000908142	0	0.000305769	0	0.00133869	0.000233563	0.000160944	0	0.000505839	0	0	0	0	0	4.06075e-05	0	0
k__Bacteria;p__Bacteroidetes;c__[Saprospirae];o__[Saprospirales];f__Chitinophagaceae;Other	0	0	0	0.000119824	0	1.6093e-05	0	0	7.59878e-05	0	0.000211461	8.52224e-05	0	0	0	0	0.000367681	0	0	0	0	0	0	0.00284091	0	0	0	0	0	0	0.000281188	0	5.79665e-05	0.00093131	0.000993751	0.00150711	0	0	0.000214592	0.000353082	0.000857727	0	0	0	0	0	0	0	0
k__Bacteria;p__Proteobacteria;c__Betaproteobacteria;o__Burkholderiales;f__Comamonadaceae;g__Variovorax	0	0.000122639	0.000150297	0.000143788	3.91543e-05	6.43718e-05	0.000863092	0	0	0	0	0	0	0	0.000109146	0	0	0.000402091	0	0	0	0.000607054	0.000211206	0	0.000777001	0	0.000271665	0	0.000197031	0.00180683	6.24863e-05	0.000334728	0.000212544	5.03411e-05	0.000210217	0.000393159	0.00133869	0	0	0	8.7972e-05	0.00036245	0	0	0	0	0	0	0
k__Bacteria;p__Proteobacteria;c__Alphaproteobacteria;o__Sphingomonadales;f__;g__	0	0	0	0	0	6.43718e-05	0.00032366	0	0	0	0	0	8.58443e-05	0	0	0	0	0	0.000159388	0.000244111	0	0	0	0	0	0	0	0	0.000197031	0.000492773	0.000437404	0	9.66109e-05	0	3.82212e-05	0.000393159	0	0	0	0	0.000131958	0	0.00146726	0.000716332	0.000320862	0	4.06075e-05	0	0
k__Bacteria;p__Cyanobacteria;c__Chloroplast;o__;f__;g__	0	0	0	0	0	0	0	0	0	0	0	0	0	0	0	0	0	0	0	0	0	0	0	0	0	0	0	0	0	0	0	0	0	0	0	0	0	0	0	0	0	0	0	0	0.00231021	0	0	0	0
k__Bacteria;p__Proteobacteria;c__Alphaproteobacteria;o__Rhodospirillales;f__Acetobacteraceae;g__Swaminathania	0	0	0	0	0	0	0	0	0	0	0	0	0	0	0	0	0	0	0	0	0	0	9.38695e-05	0	0	0	0	0	0	0	0	0	0	0	0	0	0	0	0	0	0	0	0	0	0	0	0	0	0
k__Bacteria;p__Proteobacteria;c__Alphaproteobacteria;o__Rhizobiales;f__Brucellaceae;Other	0	0	0	2.39647e-05	0	0	0.000215773	0.000193386	0	0	0.000211461	0	0	0	0.000109146	7.227e-05	0.000275761	0	0	0	0	0	6.25797e-05	0	0	0	0	0	0.000525417	0.000164258	0	0	0	5.03411e-05	3.82212e-05	0.000262106	0	0.000817471	0	0	0.000241923	0.00036245	0	0	0	0	0	0	0
k__Bacteria;p__Proteobacteria;c__Alphaproteobacteria;o__Rhizobiales;f__Bradyrhizobiaceae;g__Balneimonas	0	0	0	0	0	0	0	0	0	0	0	0	0	0	0	0	0	0	0	0	0	0	0	0	0	0	0	0	0	0	0	0	0	0	0	0	0	0	0	0	0	0.000181225	0	0	0	0	0	0	0
k__Bacteria;p__Proteobacteria;c__Alphaproteobacteria;o__Rhizobiales;f__Beijerinckiaceae;Other	0	0	0.000150297	0.000143788	0	1.6093e-05	0	0.000386772	0	0	0	0	0.000171689	0	0	0.00028908	0.000459601	0.000603136	0.00079694	0.000122055	0	0	0.000547572	0.000541126	0	0	0	0	0	0	0.000187459	0	0.000115933	0.000125853	3.82212e-05	0	0	0.000291954	0	0	0	0	0	0	0	0	0	0	0
k__Bacteria;p__Actinobacteria;c__Actinobacteria;o__Actinomycetales;f__Intrasporangiaceae;Other	0.000215146	0.000122639	7.51484e-05	0	0	0	0	0	0	0	0	0	0.000171689	0	0	0	0	0	0	0	0	0	0.000140804	0	0.000777001	0	0	0	0	0	3.12432e-05	0.000669456	0.000850176	0	1.91106e-05	0	0	0	0	0	0	0	0	0	0.00179683	0	0	0	0.000193536
k__Bacteria;p__TM7;c__TM7-3;o__I025;f__Rs-045;g__	0	6.13196e-05	0	0	0	0	0	0	7.59878e-05	0	0.000211461	8.52224e-05	0.000171689	0	0.000545732	0.00036135	0.000275761	0	0	0.000122055	0	0	0	0.000135281	0	0	0	0	6.56771e-05	0	9.37295e-05	0	0	5.03411e-05	0.000229327	0.000327633	0	0	0	0.000282466	0	0	0	0	0	0	0	0	0
k__Bacteria;p__Acidobacteria;c__Solibacteres;o__Solibacterales;f__;g__	0	0	0	0	0	0.000112651	0.00107887	0.000386772	0	0	0	0.00034089	0.000858443	0	0	0	0.00018384	0.000100523	0.000318776	0	0	0.000607054	0.000258141	0	0	0	0	0	0	0	0	0.000502092	9.66109e-05	0	5.73318e-05	0	0.00200803	0	0	0	0	0.000181225	0	0	0	0	0	0	0
k__Bacteria;p__Actinobacteria;c__Actinobacteria;o__Actinomycetales;f__Geodermatophilaceae;g__Modestobacter	0	0	0	0	0	0	0	0	0	0	0	0	0	0	0	0	0	0	0	0	0	0.000182116	0.00359051	0	0.0034965	0	0	0	0	0	6.24863e-05	0	0	0	5.73318e-05	0	0	0	0	0	0	0	0	0	0	0	0	0	0
k__Bacteria;p__Proteobacteria;c__Alphaproteobacteria;o__Rhizobiales;f__Xanthobacteraceae;g__	0	0	0	0.000982554	0	0.00016093	0.00129464	0	0	0	0	0	0	0	0	0	0	0	0.00207204	0.000610277	0	0	0	0	0	0	0	0	0.000197031	0	6.24863e-05	0	0	0	1.91106e-05	0	0	0	0	0	0	0	0	0	0	0	0	0	0
k__Bacteria;p__Proteobacteria;c__Alphaproteobacteria;o__Rhizobiales;f__Phyllobacteriaceae;Other	0.000430293	0	7.51484e-05	0	0.000391543	1.6093e-05	0	0	0	0	0	0	0	0	0	7.227e-05	0	0.000402091	0	0	8.1103e-05	6.07054e-05	8.60471e-05	0	0	0	0	0.00048048	6.56771e-05	0.000328515	0	0	0.000115933	0	0	0	0	5.83908e-05	0	7.06165e-05	0	0	7.93116e-05	0.000716332	0.00025669	0	0.000243645	0	0
k__Bacteria;p__[Thermi];c__Deinococci;o__Thermales;f__Thermaceae;g__Thermus	0	0	0	0	0	0	0.000755206	0	0	0	0	0	0	0	0	0	0	0.000201045	0	0	0	0	3.91123e-05	0	0	0	0	0	0	0	0	0.000502092	7.72887e-05	0	3.82212e-05	0	0	0	0	0	0	0	0.000832772	0.000238777	0	0	0	0	0
k__Bacteria;p__Bacteroidetes;c__[Saprospirae];o__[Saprospirales];f__Chitinophagaceae;g__Niabella	0	0	0	0	0	0	0	0	0	0	0	0	0	0	0	0	0	0	0	0	0	0	0	0	0	0	0	0	0	0	0	0	0	0	1.91106e-05	0	0	0	0	0	0.000197937	0	0	0	0	0	0	0	0
k__Bacteria;p__Actinobacteria;c__Actinobacteria;o__Actinomycetales;f__Nocardioidaceae;g__	0	0	0	0	0	0	0	0	0	0	0	0	0	0	0	0	0	0.00201045	0	0	0	0	1.56449e-05	0	0	0	0	0	0	0	0	0	0.000115933	0	0	0	0	0	0	0	0	0	0.000951739	0	0	0	0	0	0
k__Bacteria;p__Proteobacteria;c__Alphaproteobacteria;o__Rhodospirillales;f__Rhodospirillaceae;g__Phaeospirillum	0	6.13196e-05	0	0	0.000430697	0	0	0	0	0	0.000211461	0	0	0	0	0	0	0	0.000637552	0.000610277	0	0.000182116	0	0.000405844	0	0	0	0	0	0	0.000249945	0	0	0.000503411	0.00114664	0.000327633	0	0	0	0	0.00164948	0	0	0	0	0	0	0	0
k__Bacteria;p__Proteobacteria;c__Gammaproteobacteria;o__Alteromonadales;Other;Other	0	0.000245278	0.000150297	4.79294e-05	0.000117463	0.000531067	0.00032366	0.000580159	0.000455927	0	0	8.52224e-05	0.000343377	0.000106708	0	0	9.19202e-05	0.000100523	0.000159388	0	0	0.000364232	0.000140804	0	0.000777001	0	0.000407498	0	0.000131354	0	0.000187459	0	5.79665e-05	0	0.000191106	0.000131053	0.000669344	0.000350345	0.000107296	0	2.1993e-05	0	0	0	0	0	0	0	0
k__Bacteria;p__Proteobacteria;c__Alphaproteobacteria;o__Sphingomonadales;f__Sphingomonadaceae;g__Sphingopyxis	0	0	0	0	0	0	0	0	0	0	0	0	0	0	0	0	0.00018384	0	0	0.000244111	0	0.000121411	7.04022e-05	0	0	0	0	0	0	0	0.000187459	0.000669456	0	2.51705e-05	0	0.000655265	0	0	0	0	2.1993e-05	0	0.000198279	0	0	0	0	0	0
k__Bacteria;p__Proteobacteria;c__Betaproteobacteria;Other;Other;Other	0	0	0	0	0	0	0	0	0	0	0	0	0	0	0	0	0	0	0	0	0	0	0	0	0	0	0	0	0	0	0	0	0	0	0	0	0	0	0	0	0	0	0	0	0	0	0	0	0
k__Bacteria;p__Proteobacteria;c__Betaproteobacteria;o__Burkholderiales;f__Comamonadaceae;g__Delftia	0	0	0	0	0	0	0	0	0	0	0	0	0	0	0	0	0	0	0	0	0	0	0	0	0	0	0	0	0	0	0	0	0	0	0	0	0	0	0	0	0	0	0	0	0	0	0	0	0
k__Bacteria;p__Proteobacteria;c__Alphaproteobacteria;o__Rhizobiales;f__Rhizobiaceae;Other	0	0	0	2.39647e-05	0	0	0	0	0	0	0	0	8.58443e-05	0	0	0	0	0	0.00079694	0	0	6.07054e-05	0	0	0	0	0	0	0	0	3.12432e-05	0	5.79665e-05	0	1.91106e-05	0	0	0	0	0	0	0	0	0.00143266	0	0	4.06075e-05	0	0
k__Bacteria;p__Bacteroidetes;c__Flavobacteriia;o__Flavobacteriales;f__[Weeksellaceae];g__Cloacibacterium	0	0	0	0	0	0	0.00032366	0	0	0	0	0.000170445	0.000257533	0	0	0	0	0	0	0.000244111	8.1103e-05	0	0.000179917	0.000270563	0	0	0	0	6.56771e-05	0	0	0.000334728	1.93222e-05	0	0	0	0	0	0	0	0.000153951	0	0.000594837	0	0.000128345	0	4.06075e-05	0	0.000387072
k__Bacteria;p__Proteobacteria;c__Betaproteobacteria;o__Burkholderiales;f__Oxalobacteraceae;g__Herbaspirillum	0	0.000122639	0	0.000287577	0.000430697	0.000209208	0	0.000193386	0	0	0.000845845	0	0.000171689	0	0	0	0.000275761	0	0	0	0	0	0.000250319	0	0	0	0	0	0.000131354	0.000492773	3.12432e-05	0	0.000154577	7.55116e-05	0.000114664	0.000458686	0	0.00110942	0.000214592	0	0	0	0	0	0	0	0	0	0
k__Bacteria;p__Proteobacteria;c__Betaproteobacteria;o__Burkholderiales;Other;Other	0.000430293	6.13196e-05	0	0.000119824	0.000352388	0.000144837	0.000215773	0	0.000379939	0	0	0	8.58443e-05	7.11389e-05	0.000218293	0.00028908	9.19202e-05	0.000201045	0	0.000122055	0	0.000121411	0.000140804	0	0	0	0.000271665	0.00012012	6.56771e-05	0.000328515	0.000156216	0.000334728	0.000386444	7.55116e-05	0.000133774	6.55265e-05	0	5.83908e-05	0	0.000211849	4.3986e-05	0.00036245	0	0	0	0	0	0	0
k__Bacteria;p__Firmicutes;c__Bacilli;o__Bacillales;f__[Exiguobacteraceae];g__Exiguobacterium	0	0	0	0	0	0	0	0	0	0	0	0	0	0	0	0	0	0	0	0	0	0	7.82246e-06	0.000135281	0	0	0	0	0	0	0	0	0	0	0	0	0	0	0	0	0	0	0	0.000238777	0	0	0	0	0
k__Bacteria;p__Actinobacteria;c__Coriobacteriia;o__Coriobacteriales;f__Coriobacteriaceae;Other	0	0	0	0	0	0	0	0	0	0	0	0	0	0	0	0	0	0	0	0	0	0	0.000156449	0	0	0	0	0	0	0	0	0	0	0	0	0	0	0	0	0	0	0	0	0	0	0	0	4.02544e-05	0
k__Bacteria;p__Proteobacteria;c__Gammaproteobacteria;o__Enterobacteriales;f__Enterobacteriaceae;g__Gluconacetobacter	0	0.000367918	0	0.000287577	0	4.82789e-05	0.000107887	0.000193386	0	0.000831947	0	8.52224e-05	0	0	0	0	0.000275761	0	0	0	0	0.000182116	0.000117337	0.000135281	0	0	0.000407498	0	0.000131354	0	3.12432e-05	0	9.66109e-05	0	7.64424e-05	0	0	0	0.000107296	0	0	0.000181225	0	0	0	0	4.06075e-05	4.02544e-05	0
k__Bacteria;p__Proteobacteria;c__Alphaproteobacteria;Other;Other;Other	0	0	0	0	0	0	0.000431546	0	0	0	0	8.52224e-05	0	0	0	0	0	0	0	0	0	0	4.69348e-05	0.000541126	0	0	0.000271665	0	6.56771e-05	0	0.000218702	0.000334728	0	0.000327217	0.000382212	0.000327633	0	0	5.36481e-05	0.000141233	0.00021993	0	0.000475869	0	0	0	0	0	0
k__Bacteria;p__Proteobacteria;c__Alphaproteobacteria;o__Rickettsiales;f__;g__	0	0	0	0	0	0	0	0	0	0	0	0	0	0	0	0.00050589	0	0	0	0	0	0	0	0	0	0	0	0	0	0	0	0	0	0	0	0	0.000669344	0	0	0	8.7972e-05	0.000181225	0.000832772	0	0	0	0	0	0
k__Bacteria;p__Actinobacteria;c__Actinobacteria;o__Actinomycetales;f__Intrasporangiaceae;g__	0	0	0	0	0	0	0	0	0	0	0	0	0.000257533	0	0	0	0	0	0	0	0	0	0	0	0	0	0	0	0	0	0	0	0	0	0	0	0	0	0	0	0	0	0.00146726	0	0.00051338	0	0	0	0
k__Bacteria;p__Actinobacteria;c__Actinobacteria;o__Actinomycetales;f__Nocardioidaceae;g__Friedmanniella	0	0	0	0	0	0	0	0	0	0	0	0	0	0	0	0	0	0	0	0	0	0	0.00370785	0	0	0	0	0	0	0	0	0	0	0	0	0	0	0	0	0	0	0	0	0	0	0	0	0	0
k__Bacteria;p__Proteobacteria;c__Alphaproteobacteria;o__Sphingomonadales;Other;Other	0	0	0	0	0	0	0	0	0	0	0	0	0	0	0	0	0	0	0	0	0	0	0	0	0	0	0	0	0	0	0	0	0	0	0	0	0	0	0	0	0	0	0.000118967	0	0	0	0	0	0
k__Bacteria;p__Firmicutes;c__Bacilli;o__Lactobacillales;f__Leuconostocaceae;g__	0	0	0	2.39647e-05	0	0	0.000215773	0	0	0	0	8.52224e-05	0	0	0	0	0	0	0	0	0	0	0.000727489	0.000270563	0	0	0	0	0	0	0	0	3.86444e-05	0	0	0	0	0	0	0	0	0	0	0	0.000385035	0	4.06075e-05	8.05088e-05	0
k__Bacteria;p__Actinobacteria;c__Actinobacteria;o__Actinomycetales;f__Geodermatophilaceae;g__Geodermatophilus	0	0	0	0	0	0	0	0	0	0	0	0	0	0	0	0	0	0	0	0	0	0	0.000883938	0	0	0	0	0	0	0	0	0	0	0	0	0	0	0	0	0	0	0	0	0	0	0	0	0	0
[truncated: 122 more columns]

## Sheet: Supp File 2
Supplementary File 2. Proportion of read counts of intersected genera among surface and nasal samples in the three healthcare institutes.
Only genera with > 0.1% average abundance were included.
Taxonomy	Sur_NH	Sur_NC	Sur_SC	Nasal_NH	Nasal_NC	Nasal_SC
Corynebacterium	0.032081	0.0287787	0.104337	0.250954	0.215258	0.485952
Dysgonomonas	0.536247	0.35068	0.0119625	0.0316275	0.0201354	0.0114614
Staphylococcus	0.0163206	0.0223787	0.0917667	0.0961194	0.061229	0.0658989
Streptococcus	0.00410823	0.0299822	0.0925174	0.0559917	0.0647343	0.0517856
Neisseria	0.0227576	0.0187402	0.0141439	0.0684308	0.147973	0.0110837
Acinetobacter	0.0617088	0.0198137	0.089509	0.0181399	0.010704	0.00980142
Bacillales	0.00210216	0.0334456	0.147257	0.00240829	0.00155337	0.00288873
Enterobacteriaceae	0.0469729	0.0104228	0.0198074	0.0279284	0.0442165	0.0191994
Pseudomonas	0.0157573	0.0114471	0.00220554	0.0724774	0.0188095	0.0332863
Propionibacterium	0.0101096	0.0373299	0.0126951	0.0073036	0.00970057	0.010312
Lactobacillus	0.00120793	0.00628643	0.0223095	0.0110324	0.00350961	0.0212907
Xanthomonadaceae	0.00991383	0.020727	0.00154701	0.0209993	0.00431173	0.00713605
Proteus	0.0157546	0.00403114	0.00199128	0.00384443	0.0215634	0.0034755
Neisseriaceae	0.00194704	0.00279508	0.00278013	0.00736736	0.0135585	0.0043464
Rothia	0.00124091	0.00115026	0.00138727	0.00287652	0.0123086	0.00107797
Fusobacterium	0.000856006	0.0100108	0.0048456	0.0307106	0.0388675	0.00540925
Morganella	0.0372602	0.0111327	0.00278524	0.00178176	0.00506107	0.000993952
Prevotella	0.000614876	0.00290857	0.00449733	0.0208908	0.0103561	0.00290437
Veillonella	0.00047302	0.0151764	0.00309795	0.0175481	0.00111041	0.00295884
Prevotella	0.000329816	0.00642656	0.0010035	0.00818205	0.0185241	0.00116792
Alcaligenaceae	0.00350089	0.00312932	0.00193907	0.00392565	0.0010439	0.000446198
Bacteroides	0.000113353	0.000819633	0.00481857	0.0226747	0.0140866	0.0139391
Sphingomonas	0.0119103	0.0357823	0.0140512	0.000562455	0.00169443	0.000337397
Porphyromonas	0.000406386	0.00473431	0.000646881	0.0280412	0.0129475	0.00916003
Enhydrobacter	0.00247423	0.00281107	0.0182148	0.00308519	0.000807639	3.58757e-05
Paracoccus	0.00207567	0.0030707	0.00873019	0.000366675	0.000521631	0.00269751
Capnocytophaga	0.000220258	0.001596	0.000707243	0.00338027	0.00882859	0.00222538
Anaerococcus	0.000119036	0.000170323	0.00158288	0.00517168	0.00177325	0.00426957
Actinomyces	0.000220554	0.000702392	0.00161996	0.00426344	0.00422601	0.00189083
Oligella	5.13239e-05	0.000100855	0.00302184	0.00196415	0.00153031	0.00290159
Weeksellaceae	2.01149e-05	1.72162e-05	0.0017106	0.00186988	0.00207618	0.00154477
Moraxella	0	0.000316317	4.03018e-05	0.0336698	0.094232	0.0374531
Alloiococcus	0	0	0	0.00555247	0.0204883	0.0477271
Alcaligenaceae	3.04401e-05	6.80267e-05	0.000147286	0.0124067	0.0257211	0.0212818
Sediminibacterium	0.0142488	0.0481236	0.00171988	0.000843761	0.000403316	0.000126827
Chryseobacterium	0.00167533	0.00382604	0.0280845	0.000631764	0.000527797	0.000336592
Enterococcus	0.0218017	0.0127283	0.00207756	0.000329019	0.000382984	0.000113752
Caulobacteraceae	0.00851199	0.00812762	0.0128667	0.000332732	9.81045e-05	0.000185081
Myroides	0.000516621	0.000377404	8.29643e-06	0.0231113	0.00356854	0.0020089
Serratia	0.000247741	0.000241902	9.15586e-05	0.00922976	0.0100372	0.00500448
Haemophilus	0.00298496	0.000881502	0.000557319	0.0134254	0.00409223	0.000126456
Mycoplasma	0	0	0	0.00226691	0.00137122	0.00824301
Brevibacterium	0.000210802	0.000386967	0.00821266	0.00101476	0.00139129	0.000389782
Ruminococcaceae	2.79374e-07	9.216e-06	0.000273753	0.00165406	0.00108692	0.00772615
Anoxybacillus	0.000460377	0.00820088	0.00387132	0	0	0.00114623
Methyloversatilis	0.00456385	0.00744238	0.000296336	8.60726e-05	0.000120474	0.00120816
Pseudomonadales	0.00508441	0.000702502	0.00324505	0.000824746	0.00185592	0.000243095
Agrobacterium	0.00476307	0.00255396	0.00358447	0	0	0
Roseomonas	0.00697821	0.0019179	0.00095909	2.12355e-05	3.6932e-05	0.00100468
TM7-3	0.00419305	0.00383125	0.00183667	0.000316463	0.000409017	8.4284e-05
Parvimonas	3.32282e-05	0.00100343	0.000370763	0.00572706	0.00261459	0.000496733
Promicromonosporaceae	0.00223312	0.00158149	1.07641e-05	0.000369456	0.00037762	0.00385962
Comamonadaceae	0.000896419	0.00169813	0.00268756	0.000673308	0.00195199	0.00035448
Oxalobacteraceae	0.00126585	0.0015225	0.0044711	0	0	0
Stenotrophomonas	0.00113771	0.000959658	0.000528456	0.00387871	0.00130762	0.000232899
Methylobacteriaceae	0.00189486	0.00320072	0.00251425	0	0	0
Bacillus	0.00239451	0.00217984	0.00164468	4.75335e-05	0	0.000470078
Xanthomonadaceae	0.000800301	0.00163975	0.000723321	0.00153976	0.000513257	0.00102108
Sinobacteraceae	0.00250221	0.00241228	0.00156569	0	0	0
Solirubrobacterales	0.00207843	0.00226336	0.00182304	0	0	0
Rhodocyclaceae	0.00240257	0.00138137	0.000175322	4.67717e-05	9.56594e-05	0.00140126
Clostridiales	1.01217e-05	0.000183055	0.00018253	0.00149896	0.00222373	0.00133644
Campylobacter	1.14676e-05	0.000270328	0.000170831	0.00133267	0.00218716	0.00128611
Peptoniphilus	0.000124378	0.000156634	0.000305189	0.00137534	0.00161511	0.00146128
Methylobacterium	0.00153619	0.00181594	0.00172337	0	0	0
Lactococcus	0.00125334	0.00109121	0.00214587	0	0	0
EW55	0.00151214	0.00118224	0.00131406	0	0	0
Brevibacillus	0.000148163	0.0479665	0.0390399	0	0	0
Aeromonadaceae	0.0254389	0.0209276	0.000529976	0.000477791	0.000350805	0.000117521
Leptospira	0.000683923	0.00356002	0.00511695	5.38752e-05	7.14853e-05	0.00028724
Brachybacterium	7.32513e-05	0.000360724	0.0050008	0.000925059	0.00184686	0.000370616
Tannerella	3.39546e-05	0.00159764	0.00595854	2.52035e-05	0.000386601	1.57162e-05
Parabacteroides	4.46743e-05	9.3625e-05	0.000432318	0.00510572	0.000268541	0.00165655
Micrococcus	0.000334075	0.00134533	0.0042687	2.82571e-05	4.1123e-05	0.000223948
Rhodobacteraceae	0.000369069	0.0013543	0.00385943	3.48104e-05	6.54667e-05	0.000441563
Lachnospiraceae	1.80843e-05	0.000113094	0.000841692	0.00240181	0.00279946	0.000612922
Gemella	2.48172e-05	0.000982575	0.000291572	0.00181128	0.000767494	0.00198895
Rikenellaceae	0	3.48064e-05	0.000370631	0.00370289	0.000168581	0.00133237
Rhizobiales	0.00234024	0.00230088	0.000965889	0	0	0
Meiothermus	5.37389e-05	0.00104627	0.00310599	1.4169e-06	1.95836e-05	0.000125431
Caulobacteraceae	0.000368863	0.000206852	0.00139596	0.0016318	2.33968e-05	0.00019796
Cupriavidus	0.00221077	0.00119159	0.000194303	0	0	0
Rhizobiales	0.000619042	0.00110884	0.0013109	0	0	0
Granulicatella	0.00144507	0.00102146	0.000154786	2.90831e-06	5.4845e-05	0.000117812
Helcococcus	0	0	0	0.00108302	0.0014608	0
Kocuria	0.000286607	0.000647674	0.0128045	9.92709e-05	0.000488734	0.000510188
Elizabethkingia	0.000291761	0.000415783	0.0124827	0.000408086	0.000340578	8.68672e-05
Pasteurella	0	0	0	3.26314e-05	0.0145018	0.00042472
Xenococcaceae	0.000111846	0.000775871	0.00904816	6.7364e-05	2.90837e-05	0.000493381
Sphingomonadaceae	0.000159304	0.000737379	0.00928697	0	0	0
Aerococcaceae	0.00022134	0.0139884	0.000203422	2.48107e-06	3.238e-05	0.000185764
Leuconostoc	0.00011044	0.000482416	0.00787253	0	0	0
Aggregatibacter	0.00018964	0.000240954	0.000192177	0.000995742	0.0049254	0.000927052
Jeotgalicoccus	8.25721e-06	2.76075e-05	0.00558249	0	0	0
Novosphingobium	0.000265022	0.000650327	0.00475203	0	0	0
Finegoldia	0.000240378	0.000502478	0.000694854	0.000365378	0.000314681	0.00188334
Micrococcaceae	0.000149148	0.000109853	0.00350458	0	0	0
Microbacteriaceae	5.74099e-05	0.000361974	0.00303138	0	0	0
Deinococcus	9.05662e-05	0.000447349	0.00291291	0	0	0
Phascolarctobacterium	0	4.15902e-05	0.000161988	0.00177927	0.000725056	0.000788504
Facklamia	0	6.8376e-05	0.00265109	1.6197e-06	1.59428e-05	0.000186966
Pseudoclavibacter	0.000120882	5.98927e-05	0.000619432	0.00169917	0.000328844	0.000465993
Ruminococcus	7.08732e-05	0.000355058	0.000707435	0.00104924	0.000572288	0.000381383
Comamonas	0.000150926	0.000699204	0.00191288	6.01223e-06	5.78586e-05	0.000116511
Barnesiellaceae	0	0	0.000359651	0.000590272	6.83863e-05	0.0015716
Enterobacteriaceae	0.000823396	0.000415747	1.9972e-05	0.000474693	0.00146986	0.000239123
Megamonas	0	0	0	0.000169344	0.000236094	0.00203366
Sphingobium	0.000197205	0.000273085	0.00215749	0	0	0
Paraprevotella	0	5.65874e-05	0.00129718	0.000291736	0.000716338	0.000306738
Microbacterium	0.000482835	0.00072783	0.0011709	0	1.47873e-05	0.000295279
Sutterella	0	0	0	0.00195628	0.000382585	0.000353798
Collinsella	0	3.86738e-06	0.000126468	0.00103409	0.000399699	0.000865933
Leptotrichia	0.000499501	0.00132956	0.000745873	3.16229e-06	0	0.000151046
Dermabacteraceae	0	2.57122e-05	0.00205647	0	0	0
Eikenella	1.15861e-05	0.000102654	8.54354e-05	0.00136736	0.000679511	0.000266243
Akkermansia	0	0	0	0.000561898	7.22232e-06	0.00141077
Bulleidia	8.65081e-06	0.00155493	0.000373422	0	0.000937382	2.44564e-05
Geodermatophilaceae	0.000185952	1.19613e-05	6.63151e-05	0	0	0.00152782
Gordonia	0.000105074	0.000475657	0.0015041	0	0	0
Aerococcus	9.65572e-05	0.000376893	0.00150807	0	0	0
Weeksella	3.63186e-06	1.22718e-05	0.00178123	0	0	0
Sphingomonadaceae	3.77968e-05	0.000249291	0.00156639	0	0	0
Nesterenkonia	0.000288579	0.000241889	0.00136052	0	0	0
Comamonadaceae	0.000193004	0.000239098	0.00137424	0	0	0
Chroococcidiopsis	3.75242e-06	2.10464e-05	0.00131261	0.000136858	5.56438e-05	7.84088e-05
Gammaproteobacteria	0.00141595	0.000504489	4.56041e-05	0	0	0
Oscillospira	7.18019e-06	9.27771e-06	0.000137013	0.00104357	0.000406306	0.000121305
Eubacterium	0	0	0	0.000145205	0.000269343	0.00100345
Treponema	8.81797e-05	0.00136168	9.52272e-05	0.000130523	2.47154e-05	0.000231411
Bifidobacterium	0	9.66845e-06	0.0012901	0	0	0
VC2_1_Bac22	0.000201769	0.00114934	2.52892e-05	7.97332e-05	6.72697e-05	0.000221355
